# Supplementary material for: Multifaceted interventions for healthcare-associated infections and rational use of antibiotics in a low-to-middle-income country: Can they be sustained?
Source: PLoS One. 2020 Jun 16;15(6):e0234233. doi: 10.1371/journal.pone.0234233 (PMC7297356; doi:10.1371/journal.pone.0234233)
Supplement: S2 Data — (XLSX) [file pone.0234233.s002.xlsx]

## Sheet: Sheet1
						Diagnosis									Invasive devices								INOS 1					INOS 2					INOS 3					INOS 4					INOS 5					Other organism 1
No	cat age	sex	weight	Height	Referral/community patient	Underlying disease1	Underlying disease2	Underlying disease3	Underlying disease4	Underlying disease5	Underlying disease6	Underlying disease7	Classified Diagnosis	PICU/ward	CVL	Leght of CVC use (days)	ventilator	Leght of ventilator use (days)	Urine catheter	Leght of urin catheter use (days)	Outcome	Cause of death	Nosocomial 1	When inos 1 detected?	Organism 1	specimen 1	Day of culture 1	Nosocomial 2	When inos 2 detected?	Organism 2	specimen 2	Day of culture 2	Nosocomial 3	When inos 3 detected?	Organism 3	specimen 3	Day of culture 3	Nosocomial 4	When inos 4 detected?	Organism 4	specimen 4	Day of culture 4	Nosocomial 5	When inos 5 detected?	Organism 5	specimen 5	Day of culture 5	Other culture taken?	Other organism1
1	1	F	39	48	Self adm	Pneumonia							Respiratory	M2	N		N		N		survive		N																									N	N
2	1	M	14		Referral	DHF gr II							Infectious	M2	N		N		N		survive		N																									N	N
3	2	F	8.5	67	Referral	Prolonged fever	Diare persisten	UTI					Infectious	M2	N		N		N		survive		N																									Y	E.Coli
4	1	F	8.5	75	Referral	Prolonged fever	CMV						Infectious	M2	N		N		N		survive		URTI	6																								N	N
5	4	F	39	146	Self adm	TB abdomen	Efusi Pleura						Gastrohepatology	M2	N		N		N		survive		N																									N	N
6	3	M	12		Referral	DSS	Efusi Pleura						Infectious	PICU	N		N		Y	4	survive		N																									N	N
7	2	F	12	96	Referral	KDS	ISK	CC					Neurology	M2	N		N		N		survive		N																									N	N
8	2	F	13	95	Referral	Susp Invaginasi	SIRS	Diare Cair Akut Tanpa Dehidrasi					Surgery	M2	N		N		N		survive		N																									Y	Klebsiella Pneumonia
9	2	M	10.1	80	Self adm	CAP	Kolestasis Intrahepatal	Sirosis Hepatis	CMV				Cardiovascular	M2	N		N		N		survive		N																									N	N
10	1	F	7.5	69	Referral	DSS	Efusi Pleura	GIT Bleeding	DCA tanpa dehidrasi				Infectious	M2	N		N		N		survive		N																									N	N
11	2	M	29	133	Referral	ISK	UTI	Fimosis					Infectious	M2	N		N		N		survive		N																									Y	Negatif
12	1	M	2.6	46	Self adm	PJB sianotik	Piere Robin Synd	FTT					Cardiovascular	M4	N		N		N		survive		N																									N	N
13	1	M	6.5	60	Referral	PJB sianotik							Cardiovascular	M4	N		N		N		survive		N																									N	N
14	1	F	6.8	70	Self adm	CAP dd Orthostatic pneumonia	Hidrocepalus						Respiratory	M2	N		N		N		survive		N																									N	N
15	4	M	32	150	Referral	DHF gr III	Efusi Pleura						Infectious	M2	N		N		N		survive		N																									N	N
16	3	F	29	129	Referral	DHF gr III							Infectious	M2	N		N		N		survive		N																									N	N
17	3	F	13.1	108	Self adm	Asma Intermitten	Mild moderate attack	RFA					Respiratory	M2	N		N		N		survive		N																									Y	Streptococcus Parasanguinis
18	1	F	30	148	Referral	DHF	Efusi Pleura						Infectious	M2	N		N		N		survive		N																									N	N
19	1	F	51	148	Referral	DHF gr II	Encephalopathy dengue	Efusi Pleura					Infectious	M2	N		N		N		survive		N																									N	N
20	1	M	35	135	Referral	Expanded dengue syndrome	Ensefalopati dengue	DSS H-7	Sepsis				Infectious	PICU	N		N		Y	1	survive		N																									N	N
21	1	F	5	54	Self adm	ME	Pneumonia						Neurology	M2	N		N		N		survive		URTI	14																								Y	Negatif
22	2	F	9.5	81	Referral	Epilepsi	CP						Neurology	M2	N		N		N		survive		N																									N	N
23	1	F	26	126	Referral	DSS hr-5	Efusi Pleura	GIT Bleeding					Infectious	PICU	N		N		y	3	survive		N																									N	N
24	2	M	9.5	85	Referral	DHF gr III	Efusi Pleura	Encephalopaty Dengue					Infectious	PICU	N		N		Y	3	survive		N																									N	N
25	2	F	19	120	Referral	DHF							Infectious	M2	N		N		N		survive		N																									N	N
26	2	F	11	85	Referral	DHF gr I	Efusi Pleura						Infectious	M2	N		N		N		survive		N																									N	N
27	3	M	26		Self adm	DSS	Efusi Pleura	GIT Bleeding					Infectious	PICU	N		N		Y	2	survive		N																									N	N
28	4	F	60	150	Referral	DSS							Infectious	M2	N		N		Y	4	survive		N																									N	N
29	3	F	22	122	Referral	Decomp cordis	Efusi Perikard						Cardiovascular	M2	N		N		N		survive		N																									Y	Staphylococus Hominis
30	1	F	5.5	63	Referral	Vomitus dg dehidrasi tak berat ec DCA dd ISK							Gastrohepatology	M2	N		N		N		survive		N																									N	N
31	1	M	2.9		Transfer	Holoproenchepalis	Neonatal seizure	Sepsis	Diabetes Insipidius				Neurology	M4	N		N		N		survive		N																									N	N
32	1	F	7.7	68	Self adm	Morbili	Pneumonia	Encephalitis	Cerebral palsy				Infectious	M2	N		N		N		survive		N																									N	N
33	4	M	49		Self adm	DHF	Git bleeding	DIC					Infectious	M2	N		N		N		survive		N																									N	N
34	1	F	5	53	Self adm	ME susp ec bakterial dd viral							Neurology	M2	N		N		N		survive		N																									Y	Negatif
35	3	M	25	113	Self adm	DHF	Multiple Caries dentis						Infectious	M2	N		N		N		survive		N																									N	N
36	4	M	46	149	Referral	DSS							Infectious	M2	N		N		N		survive		N																									N	N
37	2	M	12	9.5	Referral	Encephalitis	DCA tanpa dehidrasi						Neurology	M2	N		N		N		survive		N																									N	N
38	2	M	10	73	Referral	DHF	Efusi Pleura	DCA	KDS				Infectious	M2	N		N		N		survive		N																									N	N
39	2	F	3.4	49	Referral	HF	PJB asianotik	Pneumonia	DCA	Sepsis			Cardiovascular	M2	N		N		N		survive		N																									Y	Klebsiella Pneumonia, Streptococus viridans
40	2	F	9.5	82	Referral	Epilepsi	Atrofi cerebri	Tetraparesis					Neurology	M2	N		N		N		survive		N																									N	N
41	2	M	9	85	Transfer	pneumonia	TB paru	Cerebral Palsy	Hidrocepalus				Neurology	M2	N		N		N		survive		N																									N	N
42	3	F	34.8		Referral	DSS							Infectious	M2	N		N		Y	4	survive		N																									N	N
43	4	M	40	145	Referral	encephalitis	Oedema cerebri	Demam Typoid	Fhlebitis				Neurology	M2	N		N		Y	11	survive		N																									N	N
44	2	F	7.3	80	Self adm	Kejang dg demam	ISK						Neurology	M2	N		N		N		survive		N																									N	N
45	3	M	14	98	Self adm	TB paru	Kista Pankreas						Respiratory	M2	N		N		N		survive		N																									N	N
46	2	F	7.5	68	Self adm	Kolestasis Intrahepatal ec CMV infect	Sirosis hepatik dg HT portal	Acites					Gastrohepatology	M2	N		N		N		survive		N																									Y	Negatif
47	2	F	8.5	79	Referral	GEFS+	Microcepaly	Handy Walker Syndrome					Neurology	M2	N		N		N		survive		N																									N	N
48	1	F	7.5	63	Referral	DHF	Efusi Pleura						Infectious	M2	N		N		N		survive		GIT	5																								N	N
49	1	F	7	72	Referral	Pneumonia	Asma						Respiratory	M2	N		N		N		survive		N																									N	N
50	4	F	33	153	Referral	DSS	Efusi Pleura						Infectious	PICU	N		N		Y	4	survive		N																									N	N
51	3	F	27	124	Referral	DSS	Git bleeding	Efusi Pleura					Infectious	PICU	N		N		Y	3	survive		N																									N	N
52	1	M	4.2	57	Referral	Pneumonia	PJB asianotik						Cardiovascular	M2	N		N		N		survive		N																									N	N
53	2	M	13	93	Referral	Encephalopathy sepsis	Cerebral palsy	Sepsis berat					Neurology	PICU	N		Y	3	Y	3	survive		HAP	7																								Y	Negatif
54	2	F	8.2	70	Self adm	Prolonged fever ec inf CMV	DCA tanpa dehidrasi						Neurology	M2	N		N		N		survive		URTI	3				GIT	6																			Y	Negatif
55	4	M	40	155	Referral	Abses Cerebri dd TB	TB pulmo	B20					Infectious	M2	N		N		N		died	Respiratory failure	N																									Y	Burkholderia cepacia, Streptococus viridans
56	1	M	7.2	64	Referral	DSS	Efusi Pleura	Diare Cair Akut Tanpa Dehidrasi					Infectious	M2	N		N		N		survive		N																									N	N
57	2	F	4.9		Referral	Severe sepsis	CAP	Edema pulmo	PJB Asianotik	Efusi Pleura			Sepsis	PICU	N		Y	5	Y	6	survive		N																									N	N
58	2	F	10.3		Referral	DSS	Acites	Efusi Pleura	Git bleeding				Infectious	PICU	N		N		Y	4	survive		N																									N	N
59	2	F	8.9	95	Referral	Pneumonia	Tetraparesis Spastik						Respiratory	M2	N		N		N		survive		N																									N	N
60	3	F	13	111	Referral	Meningoencephalitis TB	Epilepsi	TB paru					Neurology	PICU	N		N		Y	4	survive		UTI	6	Kocuria rhizophila	Urine	8																					Y	Negatif
61	1	M	10.3	68	Referral	DSS	Efusi Pleura	DCA dg dehidrasi tak berat					Infectious	PICU	N		N		Y	1	survive		N																									N	N
62	1	M	6.7	62	Referral	Epilepsi	Hidrocepalus	Commoncold	Varingitis	Flebitis			Neurology	M2	N		N		N		survive		Likely	27				URTI	29				Flebitis	33				GIT	34									Y	Negatif
63	4	M	50		Referral	Encefalitis viral susp	Hidrocepalus obstruktif						Neurology	M2	N		N		N		survive		N																									Y	Negatif
64	2	F	8	40	Referral	Riw epileptikus	bronkitis	ME viral dd bakteri	ISK				Neurology	PICU	N		Y	2	Y	17	survive		CAUTI	19	Klebsiella pneumoniae	Urine	19																					Y	Negatif
65	3	M	6.6	72	Referral	DCA pd gizi buruk marasmik	HAEC	Diare persisten					Malnutrition	M2	N		N		N		survive		N																									Y	S Haemoliticus
66	3	M	22	120	Referral	Susp perdarahan intrakranial	hemikorea ec susp kista subarachnoid	infeksi HSV					Neurology	M2	N		N		N		survive		N																									N	N
67	3	F	20	113	Self adm	Dengue							Infectious	M2	N		N		N		survive		N																									N	N
68	2	M	6.9	43	Referral	CP tetraparesis spastik	Ventrikulomegaly	Atrofi cerebral	Urtikaria	CMV			Neurology	M2	N		N		N		survive		N																									N	N
69	4	M	30	146	Referral	DHF gr I							Infectious	M2	N		N		N		survive		N																									N	N
70	1	M	5.45	60	Self adm	CMV	Hernia umbilikalis						Neurology	M2	N		N		N		survive		GIT	26																								Y	Y
71	1	M	2.4		Referral	pneumonia	multiple infark cerebri	dermatitis					Respiratory	M2	Y	8	N		N		survive		GIT	5																								Y	Negatif
72	2	F	17	108	Transfer	Efusi Pleura dd bronchiectasis dd masa paru dd abses paru							Respiratory	M2	N		N		N		survive		HAP	10																								Y	E.Coli, Staphylococus viridans
73	2	M	11	86	Referral	Susp meningoencepalitis	Andonis respiratorik berat						Neurology	PICU	N		Y	13	Y	18	survive		HAP	15																								Y	Negatif
74	2	M	6.7	71	Self adm	B20	TB paru						Infectious	M2	N		N		N		survive		UTI	4																								Y	Negatif
75	1	M	7	70	Transfer	Syok septik	Susp Meningoencephalitis	Diare Cair Akut					Sepsis	M2	N		N		N		survive		N																									N	N
76	2	F	7.5	74	Referral	Syok septik	Sepsis berat	Susp HAEC	Hospital accuaried	Pneumonia			Sepsis	PICU	N		Y	3	Y	11	survive		HAP	4																								Y	Enterococus cloacae, Staphylococus aureus
77	1	M	6.3	65	Self adm	CMV primer	ADS Severe SNHL	Nystagmus Congenital	Down Syndrome				Neurology	M2	N		N		N		survive		URTI	16																								N	N
78	1	F	2.3	46	Referral	Kolestasis Intrahepatal							Gastrohepatology	M4	N		N		N		survive		N																									N	N
79	1	M	4.2	57.5	Referral	CAP	PJB sianotik	Atresia pulmonal					Cardiovascular	M2	N		N		N		died	Syok Kardiogenik	N																									N	N
80	1	F	5.3	55	Referral	Susp pertusis	Pneumonia						Respiratory	M2	N		N		N		survive		N																									Y	E. Coli
81	1	F	6.5	65	Referral	DSS	Efusi Pleura	DCA tanpa dehidrasi					Infectious	PICU	N		N		Y	3	survive		N																									N	N
82	4	F	41	115	Referral	Epilepticus overcome	Encepalitis bakterial	Hipokalsemia	Crusta Scabies				Neurology	PICU	N		N		Y	3	survive		N																									N	N
83	2	M	8.2	73	Referral	DSS	Efusi Pleura	Acites	Edema pulmo	DCA tanpa dehidrasi			Infectious	PICU	N		N		Y	4	survive		N																									N	N
84	2	M	33	130	Referral	CKD	Infeksi luka HD	HT st II					Nephrology	M2	N		N		N		survive		N																									N	N
85	4	F	40	150	Referral	TB Paru	TB abdomen						Respiratory	M2	N		N		N		survive		GIT	12																								Y	Streptococus Mitis, Enterobacter Cloacae
86	2	F	10	87	Self adm	Syok hipofolemik	Epilepsi	Dekubitus					Neurology	PICU	N		Y	3	N	7	survive		N																									Y	Coagulase negatif staphylococus
87	1	F	7.3	64	Referral	Kolestasis intrahepatal	CMV	Sirosis hepatis					Gastrohepatology	M2	N		N		N		survive		URTI	10				Likely	15	Negatif	Blood	15																N	N
88	2	M	11	77	Referral	Prolonged fever	ISK						Infectious	PICU	N		N		N		survive		N																									Y	Negatif
89	2	F	7.3	79	Self adm	KDS ec faringitis	ISK	HAP					Neurology	M2	N		N		N		survive		UTI	4				HAP	6																			N	N
90	2	F	6	75	Referral	HIV st III							Infectious	M2	N		N		N		survive		N																									Y	Klebsiella pneumonia, Pseudomonas aeruginosa
91	1	F	5	55	Referral	SBP	Kolestasis Intrahepatal	Acites	PJB Asianotik	Sirosis hepatis dg HT portal			Gastrohepatology	M2	N		N		N		died	Syok	UTI	5				GIT	8				Flebitis	13														N	N
92	4	M	46	160	Self adm	Neuroritinitis	CMV						Neurology	M2	N		N		N		survive		N																									N	N
93	3	M	15	106	Referral	CMV	ODS nistagmus kongenital	Toxoplasmosis kongenital					Neurology	M2	N		N		N		survive		N																									N	N
94	1	M	4.5	56.5	Referral	Hepatoblastoma	Diare kronis	Phymosis					Gastrohepatology	M2	N		N		N		survive		N																									Y	E.Coli
95	1	M	3.5	46	Referral	Epilepsi	Diabetes insipidius	ME					Endocrine	M2	N		N		N		survive		HAP	4																								N	N
96	2	M	9	78	Referral	CMV	CP tetraparse spastik	Sepsis	Epilepsi	Decubitus			Neurology	M2	N		N		N		survive		N																									Y	Negatif
97	3	F	18	109	Referral	B20	Pneumonia	Bronchiectasis					Infectious	M2	N		N		N		survive		N																									N	N
98	2	M	13	100	Referral	DHF gr I	Efusi Pleura	Acites					Infectious	M2	N		N		N		survive		N																									N	N
99	1	M	5.6	55	Self adm	Kolestasis	CMV						Gastrohepatology	M2	N		N		N		survive		N																									Y	Negatif
100	4	M	46	154	Referral	Thypoid Fever	Stomatitis						Infectious	M2	N		N		N		survive		N																									N	N
101	4	M	46	165	Self adm	Epilepsi	Hidrocephalus	Halusinasi organik	RFA				Neurology	M4	N		N		N		survive		N																									Y	Enterococus faecalis
102	1	F	2.8	52	Self adm	Pneumonia	PJB asianotik						Cardiovascular	M2	N		N		N		survive		N																									N	N
103	1	M	3.4	51.5	Referral	Pneumonia	PJB asianotik	Anemia	Konjungtivitis	Kolestasis ekstrahepatal			Cardiovascular	M2	N		N		N		died	Pneumonia	GIT	11																								N	N
104	1	M	3.4	51.8	Referral	PJB asianotik	Pneumonia	Down syndrom					Cardiovascular	M2	N		N		N		survive		N																									N	N
105	1	F	2.5	49	Self adm	CMV	Congenital rubella sndrm						Neurology	M2	N		N		N		survive		N																									N	N
106	1	M	4.9	55	Referral	Hidrocepalus	DCA tanpa dehidrasi	Pneumonia	Sepsis	ISK			Neurology	M2	N		N		N		survive		N																									Y	Pseudomonas aeruginosa, Enterococus galinarum
107	3	M	25	120	Referral	Syok hipofolemik	Diare cair akut	Utikaria					Gastrohepatology	PICU	N		N		Y	4	survive		N																									Y	Klebsiella pneumonia
108	3	F	19.5	118	Referral	DSS	Git bleeding						Infectious	PICU	N		N		Y	4	survive		N																									N	N
109	1	F	4	51	Self adm	Kolestasis	Kista duktus	ISK					Gastrohepatology	M2	N		N		N		survive		N																									N	N
110	1	M	3.7	51	Referral	DCA dehidrasi tak berat	riw post op volvulus						Gastrohepatology	M2	N		N		N		survive		N																									N	N
111	1	F	8	66.5	Self adm	Epilepsi	DCA tanpa dehidrasi	RFA					Neurology	M2	N		N		N		survive		GIT	6																								N	N
112	4	F	26	140	Referral	DHF gr I							Infectious	M2	N		N		N		survive		N																									N	N
113	3	M	16	133	Referral	DSS hr-6							Infectious	M2	N		N		N		survive		N																									N	N
114	1	M	7	71	Referral	Pneumonia	PJB asianotik						Respiratory	M2	N		N		N		survive		N																									N	N
115	1	M	26	131	Referral	DHF gr II	Efusi Pleura						Infectious	M2	N		N		N		survive		N																									N	N
116	2	M	4.2	61	Referral	HF	PJB sianotik	Truncus Art tp I	PH	CAP			Cardiovascular	M2	N		N		N		survive		GIT	4																								N	N
117	4	M	52	150	Referral	Encephalopaty dengue	DSS	Efusi Pleura					Infectious	PICU	N		N		Y	4	survive		N																									N	N
118	4	M	36	148	Referral	DSS	Efusi Pleura	Ascites	DIC				Infectious	PICU	N		N		N		survive		N																									N	N
119	4	F	20.5	125	Self adm	PJB sianotik							Cardiovascular	M4	N		N		N		survive		N																									N	N
120	2	F	5.9	76	Self adm	Dehidrasi pd gizi buruk	Kwarsiorkor	Hirschprung	Syok hipovolemik				Malnutrition	M4	N		N		N		survive		N																									N	N
121	4	F	20	116	Referral	Abses Cerebri	PJB sianotik	Pulmonal Atresia					Cardiovascular	M4	N		N		N		survive		URTI	16																								Y	Negatif
122	4	F	42	153	Referral	Tetraparesis spastik	UMN	Myelitis Transversa					Neurology	M4	N		N		N		survive		N																									N	N
123	1	M	2.3	52	Referral	Down syndrom klinis	PJB asianotik						Cardiovascular	M4	N		N		N		survive		N																									N	N
124	2	F	8.5	79	Self adm	AV Blok Total	PJB asianotik						Cardiovascular	M4	N		N		N		survive		N																									N	N
125	1	M	2.8	50	Self adm	Hidronefrosis bilateral post nefrostomi silang	HT st II	Wheezing infant	Pneumonia				Nephrology	M4	N		N		N		survive		N																									N	N
126	4	F	14.5	98	Self adm	Nistagmus kongenital	Pareses N IV	GDD					Neurology	M4	N		N		N		survive		N																									N	N
127	3	F	20	119	Referral	KAD	DM tp I						Endocrine	M4	N		N		N		survive		N																									N	N
128	2	M	10	84	Referral	CKD	HT st II	Hidronefrosis Bilateral	Cystitis Kronis	Polidactily			Nephrology	M4	N		N		Y	10	survive		CAUTI	6	E. Cloacae	Urine	6																					N	N
129	4	F	23	141	Referral	Encephalitis	Upper Gastrointestinal Bleeding ec hipoksia	Edema cerebri					Neurology	PICU	N		Y	26	Y	25	survive		CAUTI	4	Negatif	Urine	4	VAP	4	Acinetobacter baumanii, Streptococus viridans	Aspirat trakhea	4																Y	Staphylococus hominis
130	2	F	8.6	87	Self adm	PJB asianotik	CRS						Cardiovascular	M4	N		N		N		survive		N																									N	N
131	1	F	3.5	50	Self adm	Pneumonia	PJB asianotik						Cardiovascular	M4	N		N		N		survive		N																									N	N
132	1	F	6.3	67	Self adm	Pneumonia	PJB asianotik						Cardiovascular	M2	N		N		N		survive		N																									N	N
133	3	M	23	124	Self adm	PJB asianotik							Cardiovascular	M4	N		N		N		survive		N																									N	N
134	1	F	3.6	62	Self adm	PJB asianotik							Cardiovascular	M4	N		N		N		survive		N																									N	N
135	3	F	26		Self adm	Meduloblastoma	Tumor Intracerebral	HT st II	Hidrocepalus				Hemato-oncology	M4	N		N		N		survive		N																									N	N
136	2	M	7.2		Self adm	Dehidrasi tak berat ec vomit profuse ec impaten vp shunt	Hidrosefalus						Neurology	M4	N		N		N		survive		N																									Y	Negatif
137	4	F	47	159	Self adm	Epilepsi gtc belum teratasi							Neurology	M4	N		N		Y	2	survive		N																									N	N
138	2	F	11	93	Referral	Hematuria ec susp cystitis hemorhagik	ISK						Nephrology	M4	N		N		N		survive		N																									Y	E.Coli
139	4	M			Referral	Gastritis erosif	Duodenitis	Vomitus Profuse dg dehidrasi tak berat					Gastrohepatology	M4	N		N		N		survive		N																									N	N
140	3	M	24.5	133	Self adm	PJB asianotik							Cardiovascular	M4	N		N		N		survive		N																									N	N
141	4	M	33	150	Referral	Kista duktus koledukus							Gastrohepatology	M4	N		N		N		survive		N																									N	N
142	4	F	48	160	Self adm	Nefritis lupus	Anemia mikrositik hipokromik						Immunology	M4	N		N		N		survive		N																									N	N
143	1	M	32	156	Self adm	SLE	Sirosis hepatik	HT st II	Sindrome nefrotik				Immunology	M4	N		N		N		survive		N																									N	N
144	2	M	11	96	Self adm	Retensio Urine	Anemia normositik normokromik	Nefritis HSP	Hidrocepalus	Cystitis			Nephrology	M4	N		N		N		survive		N																									N	N
145	1	M	2.7	44	Referral	Edward syndrome	Asfiksia neonatorum	Mild HVE					Endocrine	M4	N		N		N		survive		N																									N	N
146	4	M	34	144.5	Self adm	Sindrom nefrotik	Dependent steroid	HT st I					Neurology	M4	N		N		N		survive		N																									N	N
147	4	M	36	154	Self adm	Vomitus profuse tak dehidrasi	gastroduc denitis	epilepsi abdomen					Gastrohepatology	M4	N		N		N		survive		N																									N	N
148	2	F	9.1	69	Self adm	PJB asianotik							Cardiovascular	M4	N		N		N		survive		N																									N	N
149	4	F			Self adm	SLE nefritis							Immunology	M4	N		N		N		survive		N																									N	N
150	2	M	10	85	Self adm	Abses Cerebri multiple lobus temporal	Ventrikularis	Hemiparesis					Neurology	M4	N		N		Y	3	survive		N																									Y	Staphylococus epidermidis
151	4	M	26.5	137	Referral	Tetraparesis flaccid	CMV	Lobs susp dd myelitis transversa					Neurology	M4	N		N		N		survive		N																									N	N
152	4	F	39	143.5	Referral	Gastritis							Gastrohepatology	M4	N		N		N		survive		N																									N	N
153	1	F	4.6	54	Self adm	Effusi pericard							Cardiovascular	M4	N		N		N		survive		N																									N	N
154	2	M			Referral	Probable dengue							Infectious	M4	N		N		N		survive		N																									N	N
155	2	F	7	67	Self adm	PJB asianotik	Down syndrome						Cardiovascular	M4	N		N		N		survive		N																									N	N
156	2	M	11.5	89	Self adm	PJB asianotik							Cardiovascular	M4	N		N		N		survive		N																									N	N
157	4	F	34.5	148	Self adm	SLE							Immunology	M4	N		N		N		survive		N																									N	N
158	3	F	13.5	109	Self adm	PJB sianotik							Cardiovascular	M4	N		N		N		survive		N																									N	N
159	1	M	6	66	Self adm	Kolestasis ekstrahepatal	Hernia umbilikalis						Gastrohepatology	M4	Y	5	Y	3	Y	3	survive		N																									Y	Enterococus cloacae, Staphylococus epidermidis
160	3	F	24	130	Referral	PJB asianotik							Cardiovascular	M4	N		N		N		survive		N																									N	N
161	2	M	17	98	Self adm	Nefropati							Nephrology	M4	N		N		N		survive		N																									N	N
162	4	M	28	131	Self adm	Varises esofagus gr III-IV	HT						Gastrohepatology	M4	N		N		N		survive		N																									N	N
163	2	F	14.5	92	Self adm	SNDS relaps							Nephrology	M4	N		N		N		survive		N																									N	N
164	4	M	26	135	Self adm	Hematemesis ec varises esogafus non sirosis	HT portal						Gastrohepatology	M4	N		N		N		survive		N																									N	N
165	4	F	54	152	Self adm	Hepatitis Akut	HT gr II	Glaukoma sekunder					Gastrohepatology	M4	N		N		N		survive		N																									N	N
166	4	M	55	156	Self adm	HT urgensi	SNRS dalam protokol mg III-IV						Nephrology	M4	N		N		N		survive		N																									N	N
167	3	M	26	126	Referral	Sindrom nefrotik	HT gr II						Nephrology	M4	N		N		N		survive		N																									N	N
168	2	M	13		Self adm	Vomitus dg dehidrasi tak berat	Cerebral palsy						Neurology	M4	N		N		N		survive		N																									N	N
169	2	M	11		Transfer	Shock sepsis overcome	post LE	Anemia					Sepsis	PICU	Y	4	N		Y	9	survive		SSI	13	Negatif	PUS	13																					N	N
170	1	M	4.8	54	Referral	Susp PDVK	Kolestasis intrahepatal						Gastrohepatology	PICU	N		N		N		survive		N																									N	N
171	4	M	34	142	Referral	HT gr II belum terkontrol	Hydronfrosis bilateral gr II	Retinopati HT ODS					Nephrology	M4	N		N		N		died	Syok	GIT	7																								N	N
172	1	M	3	49	Transfer	Neonatal Seizure	PVL grade IV Ventrikulomegali	Sepsis	Neonatal Jaundice				Neurology	M4	N		N		N		survive		N																									N	N
173	4	F	38	149	Self adm	PJB asianotik							Cardiovascular	M4	N		N		N		survive		N																									N	N
174	4	M	36	146	Referral	PJB asianotik							Cardiovascular	M4	N		N		N		survive		GIT	3																								N	N
175	3	F	13	101	Self adm	PJB sianotik							Cardiovascular	M4	N		N		N		survive		Flebitis	5																								N	N
176	1	M	33	139	Self adm	Varises esofagus gr III ec HT Porta Ec Non sirosis hepatis							Gastrohepatology	M4	N		N		N		survive		N																									N	N
177	2	M	9	78	Self adm	ISK kompleks ec post uretral valve ec enterobacter sp	Bardet biedl syndrome	CKD st V					Nephrology	M4	N		N		Y	8	survive		N																									Y	Negatif
178	2	M	32	147	Referral	PJB asianotik	Infective endocarditis	Anemia gravis					Cardiovascular	M4	N		N		N		survive		URTI	16																								Y	Streptococus gordori
179	3	F	24	122	Referral	Melena	Varises Esofagus	Banti's Syndrome	Flebitis				Gastrohepatology	M4	N		N		N		survive		Flebitis	5				UTI	6				Likely	8	Negatif	Blood	9											N	N
180	2	M	23	130	Referral	SN	AKI Fase remisi	HT ST II					Nephrology	M4	N		N		N		survive		N																									N	N
181	4	F	47		Self adm	SLE	Anemia Severe						Nephrology	M4	N		N		N		survive		N																									N	N
182	2	M	11.5	83	Referral	SN	AKI	Efusi pleura	HT st II				Nephrology	M4	N		N		N		survive		N																									Y	Negatif
183	4	M	35	132	Self adm	DMD							Neurology	M4	N		N		N		survive		N																									N	N
184	4	F	40	158	Referral	PJB asianotik							Cardiovascular	M4	N		N		N		survive		N																									N	N
185	2	M	10	86	Self adm	PJB asianotik							Cardiovascular	M4	N		N		N		survive		N																									N	N
186	4	F	22	126	Self adm	PJB asianotik							Cardiovascular	M4	N		N		N		survive		N																									N	N
187	3	M	32	120	Referral	Kolik abdomen susp nefroktiasis							Gastrohepatology	M4	N		N		N		survive		N																									N	N
188	1	F	5.8	54	Transfer	Pneumonia berat	ARDS	Hernia Umbilikalis	Diare cair akut tanpa dehidrasi				Respiratory	PICU	N		N		N		survive		N																									Y	Staphylococus Hominis
189	2	F	10.3	87	Self adm	Pneumonia	Enchepalitis HSV	Tetraparesis Spastik					Respiratory	M2	N		N		N		survive		N																									N	N
190	4	M	22		Referral	Koma ec encephalophaty hepaticum dd ME bacterial	Acute hepatic failure	GIT Bleeding					Neurology	PICU	N		N		Y	2	survive		N																									N	N
191	4	F	45	145	Referral	HF	PJB asianotik						Cardiovascular	M4	N		N		N		survive		N																									N	N
192	4	F	42	143	Self adm	SN resisten steroid	Acites	Edema Anasarka ed hypoalbumin					Nephrology	M4	N		N		N		survive		N																									N	N
193	1	M	6.7	63	Self adm	Kolestasis Intrahepatal	CMV	Susp sirosis hepatis					Gastrohepatology	M4	N		N		Y	10	survive		UTI	7	Negatif	Urine	11																					N	N
194	4	F	60.5	147	Referral	Nefritis HSP							Nephrology	M4	N		N		N		survive		N																									N	N
195	1	F	5.1	52	Referral	ME bakterial	Anemia mikrositik hipokromik						Neurology	M2	N		N		N		survive		N																									Y	Negatif
196	1	F	4.1	58	Referral	Kolestasis Intrahepatal	DCA tanpa dehidrasi	RFA					Gastrohepatology	M2	N		N		N		survive		N																									N	N
197	3	M	15.5	103	Referral	PJR							Cardiovascular	M4	N		N		N		survive		GIT	13																								N	N
198	3	F	20	125	Self adm	Vomitus profuse dgn dehidrasi tdk berat	Pangastritis dgn ulkus peptikum	asma					Gastrohepatology	M4	N		N		N		survive		N																									N	N
199	4	M	19	124	Self adm	PJB sianotik	Down syndrome						Cardiovascular	M4	N		N		N		survive		N																									N	N
200	3	M	24	114	Self adm	DMD							Neurology	M4	N		N		N		survive		N																									N	N
201	2	M	9	82	Self adm	ISK	SNHL AS						Infectious	M4	N		N		Y	4	survive		N																									Y	Negatif
202	2	M	17.6	103	Referral	AHP ec GBS dd mipelitis transversa							Neurology	M4	N		N		N		survive		URTI	12																								N	N
203	4	F	42	154	Referral	SLE							Immunology	M4	N		N		N		survive		N																									N	N
204	4	F	45	148	Self adm	CP tetraparesis spastik	Lesi LMN	HT st I					Neurology	M4	N		N		Y	13	survive		CAUTI	16	Enterococcus faecalis	Urine	17																					N	N
205	4	F	25	130	Referral	CKD st V	Efusi pleura	HT st I	ISK				Nephrology	M4	N		N		Y	5	survive		GIT	21				URTI	21																			N	N
206	3	M	19	113	Self adm	SN dependent steroid	Pneumonia						Nephrology	M4	N		N		N		survive		N																									N	N
207	3	F			Self adm	Urtikaria	Angioedema	Nefritis	Tonsilofaringitis acute				Immunology	M4	N		N		N		survive		N																									Y	Negatif
208	3	M	17	105	Referral	ISK	SN dependent steroid	Katarak ec steroid					Nephrology	M4	N		N		Y	5	survive		N																									N	N
209	1	M	3.7	54.5	Referral	Kolestasis ekstrahepatal	Hernia umbilikalis						Gastrohepatology	M4	N		N		N	5	survive		N																									N	N
210	4	F	49	163	Self adm	SLE	HT terkontrol						Immunology	M4	N		N		N		survive		N																									N	N
211	1	M	4.7	56	Referral	PJB asianotik							Cardiovascular	M4	N		N		N		survive		N																									N	N
212	1	F	3.6	55	Self adm	PJB sianotik	Atresia pulmonal dg intact ventriculas septum						Cardiovascular	M4	N		N		N		survive		N																									N	N
213	2	M	30	139	Self adm	PJB asianotik	HT st II						Cardiovascular	M4	N		N		N		survive		N																									N	N
214	2	F	7.1	74	Self adm	IEM	Fatty liver	Hernia Umbilikalis					Malnutrition	M4	N		N		N		survive		Likely	17																								N	N
215	3	F	16	116	Self adm	PJB sianotik	Rinitis alergika						Cardiovascular	M4	N		N		N		survive		N																									N	N
216	3	M	15	107	Referral	Space occupy lesion							Neurology	M4	N		N		N		survive		N																									N	N
217	3	M	20	114	Self adm	SNRS	HT st II	Glaukoma ec ESD Steroid	RFA				Nephrology	M4	N		N		N		survive		URTI	4																								Y	Morganela Morgani
218	4	M	35	147	Self adm	Obs nyeri perut epigastrik							Gastrohepatology	M4	N		N		N		survive		N																									N	N
219	3	F	24	124	Referral	HT emergency	Encephalopathy HT	GNA non Streptokokus DD SN SLE					Nephrology	M4	N		N		N		survive		N																									Y	Streptococus Viridans
220	4	F	20	153	Self adm	Gastritis	ISK	dehidrasi tidak berat ec low intake n fomit					Gastrohepatology	M4	N		N		N		survive		N																									N	N
221	3	M	30	130	Referral	Decomp cordis	Cardiomyopathy dilatasi						Cardiovascular	M4	N		N		N		survive		N																									N	N
222	3	M	26	123	Referral	Acute kidney injury	Acute nefritis syndrome	Anemia mikrositik	HT				Nephrology	M4	N		N		N		survive		N																									Y	Negatif
223	4	M	44	164	Self adm	PJB asianotik							Cardiovascular	M4	N		N		N		survive		N																									N	N
224	2	M	8.7		Referral	PJB asianotik							Cardiovascular	M4	N		N		N		survive		N																									N	N
225	4	M	47	157	Self adm	PJB asianotik							Cardiovascular	M4	N		N		N		survive		N																									N	N
226	3	F	22	122	Self adm	PJB sianotik							Cardiovascular	M4	N		N		N		survive		N																									N	N
227	4	F	40	146	Referral	PJB asianotik	hepatorenal syndrome	Kolestasis	Cardiac sirosis	Cauti			Cardiovascular	M4	N		N		Y	6	died	Syok	CAUTI	4	Negatif	Urine	5																					N	N
228	2	F			Referral	PJB sianotik	RFA						Cardiovascular	M4	N		N		N		survive		N																									Y	Negatif
229	4	F	52	142	Referral	Hiperglikemia pd DM tp 1	Common cold						Endocrine	M4	N		N		N		survive		N																									N	N
230	3	F	17	112.5	Referral	Perdarahan Saluran Cerna Bawah dd Polip							Gastrohepatology	M4	N		N		N		survive		N																									N	N
231	4	M	29	132	Referral	CKD	Anemia on renal disease	Susp clabsi					Nephrology	M4	N		N		N		survive		N																									N	N
232	3	F	19	118	Referral	PJR							Cardiovascular	M4	N		N		N		survive		N																									N	N
233	4	M	45	166	Self adm	PJB asianotik							Cardiovascular	M4	N		N		N		survive		N																									N	N
234	1	M	6.8	69	Referral	PJB asianotik							Cardiovascular	M4	N		N		N		survive		N																									N	N
235	1	M	6.6	65	Referral	Spasmeinfantil dd Myoclonic epilepsi							Neurology	M4	N		N		N		survive		N																									N	N
236	4	M	37	157	Self adm	PJB asianotik	RFA						Cardiovascular	M4	N		N		N		survive		N																									N	N
237	3	F	20	125	Referral	Vomitus dg dehidrasi berat	Pangastritis	Ulcus peptikum	Asma persisten ringan				Gastrohepatology	M4	N		N		N		survive		URTI	4																								N	N
238	2	M	16.5	86	Self adm	Vomitus dg dehidrasi tak berat ec susp pancreatitis akut							Gastrohepatology	M4	N		N		N		survive		N																									N	N
239	3	M	18	117	Referral	GIT bleeding ec susp ruptur varices	HT portal	Sirosis Hepatis					Gastrohepatology	M4	N		N		N		survive		N																									N	N
240	4	F	34	152	Self adm	Gastritis Akut							Gastrohepatology	M4	N		N		N		survive		N																									Y	Negatif
241	1	F	7.1	74	Self adm	Enteritis dg dehidrasi tak berat dd ISK							Gastrohepatology	M4	N		N		N		survive		N																									N	N
242	2	M	12	84	Self adm	PJB Asianotik							Cardiovascular	M4	N		N		N		survive		N																									N	N
243	4	F	43	145	Referral	Kejang pd pasien glioma brainstream	Hidrosefalus						Neurology	M4	N		N		N		died	Syok	N																									N	N
244	1	M	4.7	53	Referral	ME	Celulitis dd abses regiocoli	Pneumonia					Neurology	M2	N		Y	4	Y	4	survive		N																									Y	Negatif
245	3	M	20	114	Transfer	Syok septik syndrome	Sepsis	ME bacterial	CNS relaps pd post limfoma burkit				Sepsis	M2	N		N		N		died	Syok	N																									N	N
246	1	F	7.6	65	Self adm	Probable dengue	Tetraparesis Spastik	CMV					Neurology	M2	N		N		N		survive		UTI	3	Enterococcus faecalis	Urine	4																					N	N
247	3	M	23	124	Referral	DF hr V							Infectious	M2	N		N		N		survive		N																									N	N
248	2	M	16	105	Referral	DHF	Efusi pleura	DIC					Infectious	M2	N		N		Y	5	survive		N																									Y	Negatif
249	1	F	8	71	Referral	Typoid Fever	Anemia mikrositik hipokromik	Prolonged Fever	PJB Asianotik				Infectious	M2	N		N		N		survive		N																									N	N
250	3	M	18	111	Self adm	Typoid Fever dd ISK	Pneumonia						Infectious	M2	N		N		N		survive		N																									N	N
251	3	M	23	121	Self adm	GEFS	RFA	Probable Dengue					Neurology	M2	N		N		N		survive		N																									N	N
252	1	M	8	75	Referral	DHF gr II	Efusi pleura						Infectious	M2	N		N		N		survive		N																									N	N
253	2	M	9.1	74	Referral	Susp Viral Cromp							Respiratory	M2	N		N		N		survive		N																									N	N
254	1	F	6.9	67	Referral	DF hr III							Infectious	M2	N		N		N		survive		N																									N	N
255	1	F	2.6	48	Self adm	PJB asianotik	Pneumonia	Syok septic	Sepsis Berat				Sepsis	PICU	N		Y	2	Y	2	died	ARDS	N																									N	N
256	3	M	23	123	Referral	DSS hr VI	Efusi pleura	Edema Pulmo					Infectious	PICU	N		N		y	2	survive		N																									N	N
257	2	F	8.3	74	Transfer	Post thoracotomy, esofagaskopi, insersi VSD aktif pd os atresia esofagus tp C, atresia ani dg fistel recto vestibular post TCD	Asidosis resp	ARDS berat	Pneumonia berat	Git bleeding			Surgery	PICU	Y	3	Y	1	Y	3	died	ARDS	N																									Y	E.Coli
258	1	F	3.5		Transfer	Atresia Bilier tp 2 post kasai	CMV	Atrofi cerebral					Gastrohepatology	PICU	Y	8	Y	7	Y	2	survive		N																									Y	Klebsiella Pneumonia
259	2	M	8	74	Referral	Tetraparesis flaccid	CMV	Susp Guillain Bare Syndrom	Diare cair akut tanpa dehidrasi	Rhinofaringitis akut			Neurology	PICU	Y	7	Y	15	Y	9	died	Severe Sepsis	HAP	5	Stenotropomonas maltopilia, Enterococus faecalis	ETT	5	UTI	5	E.Coli	Urine	5	Likely	7														Y	Stenotrophomonas maltopilia, Enterococus faecalis
260	1	M	2.3	45	Referral	Fistula tracheosofagus	PJB asianotik	Pneumonia	Sepsis neonatorum				Sepsis	PICU	N		Y	4	N		died	Severe Sepsis	N																									Y	Acinetobacter baumanii, Staphylococus aureus
261	3	F	15.5	107	Referral	DSS hr V	GIT bleeding	Asidosis metabolik					Infectious	PICU	Y	6	Y	6	Y	6	died	Severe Sepsis	HAP	5				Likely	3																			N	N
262	2	M	18	86	Referral	Severe sepsis	Syok septik	Pneumonia	ISK	Infeksi Intracranial			Sepsis	PICU	Y	6	N		Y	6	died	Severe ARDS	N																									Y	Cronobacter Sakazakii
263	3	M	18	109	Referral	DSS Overcome	Efusi pleura						Infectious	PICU	N		N		N		survive		N																									N	N
264	3	M	17		Referral	ISK	DSS overcome	GIT Bleeding ec trombositopenia	Ensefalopati dengue	Sepsis			Infectious	PICU	N		N		Y	6	survive		N																									Y	Negatif
265	3	M	37.5	141	Referral	DSS Overcome							Infectious	PICU	N		N		N		survive		N																									N	N
266	3	M	16	115	Referral	DSS Overcome	Efusi pleura	Git Bleeding					Infectious	PICU	N		N		Y	2	survive		N																									N	N
267	4	F	30	145	Referral	DRA	ISK						Cardiovascular	PICU	N		Y	5	Y	7	died	Cardiomyopati	N																									Y	Negatif
268	4	F	35	142	Referral	SLE	Efusi pleura	Nefritis Lupus	CKD ST IV				Immunology	M4	N		Y	3	Y	5	died	Oedem pulmo	Likely	5				Flebitis	20				CAUTI	20														N	N
269	3	F	21	130	Referral	Me bacterial dd viral	CP tetraparese spastik	Sepsis	Shock septic	Hidrosephalus	VAP		Neurology	M2	N		Y	6	Y	6	died	Syok Sepsis	VAP	26				Flebitis	4																			Y	Negatif
270	4	M	56	162	Referral	Syok Septic	Sepsis	Encephalopaty	DIC	Git bleeding			Sepsis	PICU	N		Y	3	Y	6	survive		N																									Y	Klebsiella Pneumonia, Streptococus mitis
271	2	M	20	110	Referral	DSS not overcome	Oedema pulmo						Infectious	PICU	Y	3	Y	4	Y	4	survive		N																									Y	Pseudomonas aeruginosa, Streptococus viridans
272	2	F	9	56.2	Transfer	Tumor Intracerebri	Hidrosefalus	mixed asidosis	Sepsis	Syok Septic			Neurology	PICU	Y	11	Y	11	Y	11	died	Syok	VAP	7																								N	N
273	1	M	2.7	51	Referral	PJB	Syndrome rubella kongenital	Pneumonia	DCA				Cardiovascular	PICU	N		Y	3	Y	4	died	Syok Kardiogenik	N																									Y	Klebsiella pneumonia, Staphylococus haemolitikus
274	2	M	20	113	Referral	DSS overcome							Infectious	PICU	N		N		N		survive		N																									N	N
275	1	M	7.1	66.5	Referral	Atresia Bilier	Prolonged Fever	CMV	Susp spontaneus bacterial peritonitis	Sepsis			Gastrohepatology	M2	N		N		N		died	Severe Sepsis	Likely	15																								Y	Negatif
276	1	F	15	100	Transfer	PCP	All SRFS Maintenance	Syok kardiogenik dd sepsis	CAP	PCP			Hemato-oncology	PICU	Y	4	Y	3	Y	4	died	Syok Septic	N																									Y	E.Coli, Staphylococus saprophyticus
277	2	M	13		Transfer	Syok septik	Sepsis	Demam neutropenia					Sepsis	PICU	Y	2	Y	3	Y	3	died	Syok Septic	N																									N	N
278	1	M	5.8	56	Referral	Edema cerebri	SAH	Kolestasis extrahepatal dd intrahepatal	Cushing Syndrome				Neurology	PICU	Y	3	Y	3	Y	3	died	Respiratory failure	N																									N	N
279	1	F	3.5	56	Referral	Syok septic	Sepsis	CAP	Syok hipovolemik	HAP			Sepsis	PICU	Y	30	Y	15	Y	13	survive		GIT	14				HAP	23	E.Coli	ETT	25																Y	Negatif
280	1	M	6.1	61	Self adm	Kolestasis ec inf CMV	Infeksi luka operasi	Post Kasai pro a/I atresia bilier tp III	Sepsis berat	DIC			Surgery	M2	Y	19	Y	2	Y	19	died	MODS	Likely	23	Negatif	Blood	23	URTI	31				SSI	31	Klebsiella Pneumonia	Cairan Ascites	31											Y	Klebsiella pneumonia, Enterococus faecalis
281	4	F	27	140	Referral	Resp distress	Sepsis	Demam neutropenia	Abses mamae	Kolestasis intrahepatal		Alkalosis resp mixed asidosis metabolik	Respiratory	PICU	N		Y	6	Y	6	died	Severe sepsis	N																									N	N
282	1	M	14	80	Referral	Reccurent pneumonia	Anemia	Obesitas	KIPI post campak	DCA			Respiratory	M2	N		Y	4	Y	8	survive		GIT	22				HAP	22																			Y	Klebsiella pneumonia, Streptococus viridans
283	1	M	5		Transfer	Sepsis	Pneumonia berat	ARDS ringan	Distress resp				Respiratory	PICU	N	17	Y	14	Y	13	survive		CAUTI	4	Enterococcus faecalis	Urine	4																					Y	Neissera caterrnalis, Streptococus viridans
284	1	F	3.1	57	Referral	Syok septic overcome	Severe sepsis	Pneumonia	Seizure ec Hypoglikemia	Git bleeding			Sepsis	PICU	Y	16	Y	9	Y	12	survive		N																									Y	Kocuria rhizopilia
285	3	M	25	125	Referral	Expanded dengue syndrome	DSS overcome	GIT bleeding	ARDS moderate	DCA			Infectious	PICU	N		Y	7	Y	9	survive		GIT	7																								Y	Acinetobacter baumanii, Streptococus viridans
286	4	M	20	124	Self adm	Anemia on CKD	CKD on CAPD	Inpatensi CAPD					Nephrology	M4	N		N		N		died	Syok Sepsis	N																									Y	Candida Albican
287	2	M	10		Self adm	Kejang GTC epilepsi	Tetraparesis Spastik		ME dd abses cerebri				Neurology	M2	N		N		N		survive		N																									N	N
288	4	M	52	155	Referral	Malignancy	VCS syndrome	ISK	Infark cerebri ec susp tromboemboli myxoma	Susp renal emboli			Hemato-oncology	M4	N		N		Y	11	survive		N																									Y	Streptococus Viridans
289	1	F	6.4	64	Referral	DCA dehidrasi tak berat	Epilepsi	Holoproenchepalitis	ADS severe SNHL	Agenesis Corpus Colosum	Schizenechepaly open lit	GDD	Neurology	M2	N		N		N		survive		URTI	11																								N	N
290	4	M	28.5	132	Self adm	CKD st V	Susp Edema pulmo	HT st II	Impatensi HD cath				Nephrology	M4	Y		N		Y	3	survive		N																									N	N
291	4	F	45	150	Self adm	Susp ensefalitis vial dd bakterial dd ensefalopati	sepsis	HT	ISK	Tonsilitis kronis			Neurology	PICU	N		N		Y	11	survive		N																									Y	Candida Albican
292	2	M	11	79	Referral	Pneumonia	GDD	KIPI	DCA				Respiratory	M2	N		N		N		survive		N																									N	N
293	2	F	11	89	Self adm	PJB asianotik	Kabuki Syndrome	GDD					Cardiovascular	M4	N		N		N		survive		N																									N	N
294	4	M	34.5	153.5	Self adm	PJB asianotik							Cardiovascular	M4	N		N		N		survive		N																									N	N
295	1	M	13	102	Referral	PJB asianotik							Cardiovascular	M4	N		N		N		survive		N																									N	N
296	2	M	5.6	68	Referral	Pneumonia	PJB asianotik	GDD					Cardiovascular	M2	N		N		N		survive		N																									N	N
297	2	F	18	108	Referral	DSS	Efusi pleura						Infectious	PICU	N		N		Y	4	survive		N																									N	N
298	3	F	14	107	Self adm	PJB sianotik							Cardiovascular	M4	N		N		N		survive		N																									N	N
299	2	F	51	161	Referral	SLE	HT gr I	Neuropsikiatri Lupus	GMO				Immunology	M4	N		N		N		survive		N																									N	N
300	1	M	6.9	68	Referral	DHF gr II	RFA	Kejang demam kompleks	DCA tanpa dehidrasi	ISK dg pnymosis			Infectious	M2	N		N		N		survive		N																									Y	Negatif
301	2	F	5.7	68	Self adm	PJB asianotik	DS						Cardiovascular	M4	N		N		N		survive		N																									N	N
302	1	M	5.8	67	Self adm	SCID	TB	Pneumonia	Abses hepar	FTT			Respiratory	M4	N		N		N		survive		N																									N	N
303	3	F			Referral	Intoksikasi							Gastrohepatology	M4	N		N		N		survive		N																									N	N
304	2	M	14	104	Referral	Intoksikasi	Seizure ec bradifacum toxicity dd intracranial bnleeding						Gastrohepatology	M4	N		N		N		survive		N																									N	N
305	1	F	6.8	60	Self adm	Dengue fever hr V dg warning sign							Infectious	M2	N		N		N		survive		N																									N	N
306	1	F	3.3	45	Referral	PJB asianotik							Cardiovascular	M4	N		N		N		survive		N																									N	N
307	2	F	8	75	Self adm	PJB asianotik							Cardiovascular	M4	N		N		N		survive		N																									N	N
308	2	M	7.2	73	Referral	PJB asianotik	Pulmonary hypertensi	Epilepsi terkontrol	Hernia scrotalis	Hernia umbilikalis			Cardiovascular	M2	N		N		N		survive		GIT	19																								Y	Negatif
309	3	F	20	117	Self adm	ISK	B20 dlm tx ARV	Anemia Micro-hypo					Infectious	M2	N		N		N		survive		N																									Y	Staphylococus haemoliticus
310	1	M	7	54	Self adm	Status epileptikus	Encephalitis dd meningoencepalitis	Pneumona	West syndrome				Neurology	M2	N		N		N		survive		N																									N	N
311	3	M	15	102	Self adm	Hematosezia ec susp colitis dd polip							Gastrohepatology	M4	N		N		N		survive		N																									N	N
312	1	F	4.4	58	Referral	Pneumonia	PJB asianotik	Sepsis	HAP				Cardiovascular	M2	N		Y	4	Y	8	died	Respiratory failure	GIT	14				HAP	16																			Y	Staphylococus haemolitikus, Enterobacter aerogenes
313	1	M	6	65	Referral	CAP	DCA dehidrasi tak berat	CMV					Respiratory	M2	N		N		N		survive		GIT	4																								Y	Enterobacter Cloacae
314	2	M	4.7	53	Referral	Broncolitis dd Pneumonia	Anemia normositik normokromik						Respiratory	M2	Y	10	Y	14	Y	13	died	Syok Septic	Likely	12	Negatif	Blood	12																					Y	Staphylococus haemolitikus
315	3	F	14	108	Self adm	Ketoasidosis diabetikum	Severe sepsis	DM tp I	GIT bleeding				Endocrine	PICU	N		Y	2	Y	7	survive		N																									Y	E Coli, Candida tropicalis
316	1	F	4.5		Transfer	Hydranchephaly post VP shunt							Neurology	M2	N		N		N		survive		N																									N	N
317	1	M	4	54	Referral	CMV	Holoproencephali	Riw hipernatremia ec diabetes insipidus	Spina bifida				Neurology	M2	N		N		N		survive		HAP	8																								N	N
318	1	F	4	58	Self adm	Pneumonia							Respiratory	M2	N		N		N		survive		N																									N	N
319	3	M	14	106.5	Referral	PJB asianotik							Cardiovascular	M4	N		N		N		survive		N																									N	N
320	2	F	9	84	Self adm	PJB asianotik							Cardiovascular	M4	N		N		N		survive		N																									N	N
321	3	M	20	115	Self adm	SNRS	HT st II	Hipoalbuminemia	Claukoma ec ESO				Neurology	M4	N		N		N		survive		N																									N	N
322	4	F	42	146	Self adm	Organik mentol disorder	Depresi berat tanpa psikotik dd Afektif organik						Neurology	M4	N		N		N		survive		N																									N	N
323	3	F	10.5	87.5	Referral	PJB asianotik							Cardiovascular	M4	N		N		N		survive		N																									Y	Negatif
324	4	F	51	163	Self adm	Neuropsikiatri lupus	SLE berat	Gangguan mental organik					Immunology	M2	N		N		N		survive		N																									Y	Salmonella
325	1	F	54	156	Transfer	Nefritis lupus	HT st II	Probable Dengue					Immunology	M4	N		N		N		survive		N																									Y	Negatif
326	2	M	12	85	Referral	Angioedem ec drug allergy (amoxicilin)							Immunology	M4	N		N		N		survive		N																									N	N
327	1	F	4.4	52	Referral	PJB sianotik	Pneumonia						Cardiovascular	M4	N		N		N		survive		N																									N	N
328	4	M	28	131	Referral	DHF gr II	Efusi pleura	GIT bleeding					Infectious	M2	N		N		N		survive		N																									N	N
329	2	M	9	82	Self adm	Uncontrolled epilepsy	Laringomalacia	Pneumonia	GDD				Neurology	M4	N		N		N		survive		N																									N	N
330	3	M	20.8	122.5	Referral	DHF gr III							Infectious	M2	N		N		N		survive		N																									N	N
331	2	M	7.7	72	Referral	Obs Vomitus profuse tanpa dehidrasi	DCA tanpa dehidrasi	VSD	Hypotyroid	Down Syndrome			Gastrohepatology	M2	N		N		N		survive		N																									N	N
332	1	M	5.1	60	Referral	Pneumonia	Epilepsy uncontrolled	Cerebral palsy	CMV				Respiratory	M2	N		N		N		survive		N																									N	N
333	3	F	21.5	124	Self adm	Severe SLE	Nefritis Lupus						Immunology	M4	N		N		N		survive		N																									N	N
334	3	M	21	128	Self adm	Vomitus Profuse dg dehidrasi tak berat							Gastrohepatology	M4	N		N		N		survive		N																									N	N
335	1	M	5.4	58	Self adm	Vomitus Profuse dg dehidrasi tak berat	Congenital Abrenal Hyperplasia Typesalt Wasting	Epilepsi terkontrol	Severly Stunted				Neurology	M4	N		N		N		survive		N																									N	N
336	4	F	36	144	Referral	DHF	Riw ALL-SR						Infectious	M2	N		N		N		survive		N																									N	N
337	1	M	18	98.5	Referral	SN resisten steroid	Pneumonia	HT gr II	TB paru	ISK			Nephrology	M4	N		N		N		survive		N																									Y	Negatif
338	1	M	7	62	Self adm	Pneumonia							Respiratory	M2	N		N		N		survive		N																									Y	Pseudomonas aeruginosa, Staphylococus haemolitikus
339	1	F	3.9	49	Self adm	Kolestasis Intrahepatal ec CMV infect	Down syndrome	PJB sianotik					Gastrohepatology	M2	N		N		N		survive		N																									N	N
340	1	M	4.3	61	Referral	CMV	Kolestasis intrahepatal dd ekstrahepatal	Hernia Umbilikalis					Neurology	M2	N		N		N		survive		N																									N	N
341	3	M	19	114	Referral	TB abdomen dd limfoma	Efusi pleura bilateral						Gastrohepatology	M2	N		N		N		died	Respiratory failure	Y	Flebitis	4																							N	N
342	1	F	3.5	48	Referral	Pneumonia	Hydrochepali severe	DNR	CTEV bilateral				Respiratory	M2	N		N		N		died	Pneumonia	N																									N	N
343	4	M	30	133	Self adm	CKD st V on HD	Hemophisis ec pulmonary renal	HT st II	Edema paru				Nephrology	M4	N		N		N		survive		N																									N	N
344	2	M	9.2	100	Self adm	PJB sianotik							Cardiovascular	M4	N		N		N		survive		N																									N	N
345	2	M	12.5	96	Self adm	PJB asianotik							Cardiovascular	M4	N		N		N		survive		N																									N	N
346	4	M	44	155	Referral	DF	MVP						Infectious	M2	N		N		N		survive		N																									N	N
347	2	M	44	98	Referral	RFA dd vira infection	ITP						Hemato-oncology	M2	N		N		N		survive		N																									N	N
348	4	F	66	155.5	Self adm	Nefritis HSP mg ke 8	HT st II	ESO streroid susp					Immunology	M4	N		N		N		survive		N																									N	N
349	1	M	3.5	51.5	Referral	Congenital adrenal hiperplasia	Hiponatremia berat						Nephrology	M4	N		N		N		survive		N																									N	N
350	4	F	40	150	Referral	DHF gr II							Infectious	M4	N		N		N		survive		N																									N	N
351	1	F	4.4	56	Self adm	Pneumonia berat	Sepsis	ARDS moderate	Asidosis respiratorik	DCA tanpa dehidrasi			Sepsis	PICU	Y	12	Y	12	N		died	ARDS	GIT	5				GIT	15	Pseudomonas aeruginosa	Feces	23																Y	Pseudomonas aeruginosa, Streptococus viridans
352	3	F	14	97	Referral	PJB asianotik							Cardiovascular	M4	N		N		N		survive		N																									N	N
353	1	M	6.1		Self adm	SN kongenital	Hipotiroid kongenital	ISK	Fimosis				Nephrology	M4	N		N		N		survive		N																									N	N
354	2	M	5.7	70	Referral	Pneumonia	Multiple kongenital anomaly	GDD					Respiratory	M2	N		N		N		survive		N																									N	N
355	4	F	45		Referral	DSS	GIT bleeding ec trombocytopenia	Efusi pleura	Edema pulmo				Infectious	PICU	N		N		Y	2	survive		N																									N	N
356	4	M	25	153	Self adm	Dyspepsia pro endoskopi							Gastrohepatology	M4	N		N		N		survive		N																									N	N
357	3	M	27	132	Referral	DSS	Efusi pleura						Infectious	PICU	N		N		Y	2	survive		N																									N	N
358	2	F	7.4	72	Self adm	Hipoalbuminemia pd sirosis hepatis	Kolestasis intrahepatal	CMV	Acites				Neurology	M2	N		N		N		survive		N																									N	N
359	1	F	4.4	62	Referral	Kolestasis ekstrahepatal	Anemia hemolitik	RFA	Pneumonia	DIC			Gastrohepatology	PICU	Y	20	Y	21	Y	8	died	DIC	UTI	8	Serratia fonticola, Klebsiella pneumonia	Urine	10	HAP	26	Pseudomonas Aeruginosa, Streptococus viridans	ETT	26	SSI	60	Stenotrophomonas maltophilia	Dasar luka OP	70											Y	Negatif
360	1	M	3.8	50	Referral	Pneumonia	Sepsis	ME dd encephalopaty sepsis					Sepsis	PICU	N		Y	6	Y	5	survive		N																									N	N
361	2	F	10		Referral	DSS hr 7	DIC	Sepsis	GIT bleeding	Asidosis metabolik berat			Infectious	PICU	Y	8	Y	8	Y	7	died	Reye Snyndrome	VAP	4																								Y	Pseudomonas aeruginosa, E Cloacae
362	4	M	40	136	Referral	Intracranial bleeding	HT st II	GIT Bleeding ec trombositopenia	Anemia gravis ec perdarahan	Dehidrasi tak berat			Neurology	PICU	N		Y	5	Y	5	died	Respiratory failure	N																									N	N
363	4	F	19	134	Referral	DHF gr I	Gizi buruk tp marasmik	Anemia					Infectious	M2	N		N		N		survive		N																									N	N
364	4	M	28	134	Referral	DSS hr 5	GIT Bleeding	Efusi pleura					Infectious	PICU	N		N		Y	4	survive		N																									N	N
365	2	F	8.3	82	Self adm	PJB asianotik							Cardiovascular	M4	N		N		N		survive		N																									N	N
366	4	F	35	127	Referral	CKD st V	Anemia mikrositik hipokromik	HT st II	Encephalopathy	Edema Intracerebri			Nephrology	M4	N		N		Y	14	survive		N																									Y	Negatif
367	4	M	15	159	Referral	GNAPS dd SN	HT st II						Nephrology	M4	N		N		N		survive		N																									Y	Negatif
368	3	F	16.5	115	Referral	Uncontrolled epilepsy	Cerebral palsy tetraparese spastik						Neurology	M4	N		N		N		survive		N																									N	N
369	2	M	13		Referral	Pneumonia	DM tp I						Endocrine	M4	N		N		N		survive		N																									N	N
370	3	F	23		Referral	CAP	Kolestasis	Tonsilitis kronis	Riw urtikaria				Respiratory	M2	N		N		Y	5	survive		URTI	44				GIT	37	E Cloacae	Feces	37																N	N
371	2	M	10.7	88	Self adm	Nyeri abdomen ec hydrops vesica felea	Pankreatitis akut						Gastrohepatology	M4	N		N		N		survive		GIT	3				URTI	7																			N	N
372	1	M	4.5	60	Referral	PJB sianotik	Pneumonia	GDD					Cardiovascular	M2	N		N		N		died	Syok Kardiogenik	N																									N	N
373	3	F	26	136	Self adm	DSS overcome hr 5	Efusi pleura						Infectious	PICU	N		N		N		survive		N																									N	N
374	3	F	15	108	Referral	DSS not overcome hr 5	Efusi pleura	Ascites					Infectious	PICU	N		N		N		survive		N																									N	N
375	3	F	30	132	Self adm	Sindrom nefrotik dependen steroid	ODS glaukoma ec ESO steroid	Riw HSP					Nephrology	M4	N		N		N		survive		N																									N	N
376	4	M	56	157	Referral	DSS overcome	GIT bleeding	Efusi pleura					Infectious	PICU	N		N		N		survive		N																									N	N
377	1	M	6.9		Referral	PJB sianotik	Sepsis	Pneumonia	Aki fase failure	Diare			Cardiovascular	PICU	N		Y	3	Y	3	died	Syok Kardiogenik	N																									Y	Routella planticola, Streptococus agalactiae
378	3	M	25	134	Self adm	Typoid Fever	DF						Infectious	M4	N		N		N		survive		N																									N	N
379	4	M	53	168	Transfer	Hemophisis	PJB asianotik						Cardiovascular	M4	N		N		N		survive		N																									N	N
380	4	M	47	159	Referral	Subdural hematoma	Edema cerebri	Hemiparesis	Meningoencephalitis bacterial	Torticollis colli dextra			Neurology	PICU	N		N		Y	10	survive		SSI	12	Staphylococcus haemoliticus	PUS	12																					Y	Coagulase negatif staphylococus
381	2	M	10	87	Referral	PJB asianotik							Cardiovascular	M4	N		N		Y	1	survive		HAP	3																								Y	Negatif
382	1	F	2.6	48	Referral	Kolestasis ekstrahepatal dd intrahepatal	CMV	FTT					Gastrohepatology	M4	N		N		N		survive		URTI	7																								N	N
383	4	F	55	152	Referral	Meningitis viral susp	edema cerebri	Stomatitis	Phlebitis				Nephrology	PICU	N		N		y	11	survive		Flebitis	8				CAUTI	8	Staphylococus Galinarum	Urine	9																N	N
384	1	F	26		Referral	DHF gr I	HT st II	Hypoalbumin	Myocarditis dengue				Infectious	PICU	N		N		y	4	survive		N																									N	N
385	2	M	8.5	78	Referral	Vomitus tanpa tanda dehidrasi ec susp impatensi	Post eksisi encephalocele						Gastrohepatology	M4	N		N		N		survive		N																									N	N
386	4	F	30	149	Referral	Hemangioma infantil	PCP						Hemato-oncology	PICU	Y	7	N		Y	8	died	Severe sepsis	N																									Y	Burkholderia cepacia, Streptococus haemoliticus
387	1	F	6.9	67	Referral	Meningoencephalitis dd bakterial dd viral	DCA tanpa dehidrasi	GDD					Neurology	M2	N		N		N		survive		GIT	3																								N	N
388	2	F	7.5	69	Self adm	Pneumonia	CMV	ISK					Respiratory	M2	N		N		N		survive		N																									N	N
389	2	F	11.4	91.5	Self adm	Massa pons ec glioma dd abses cerebri							Neurology	M4	N		N		N		survive		N																									N	N
390	3	M	22	114	Self adm	SNRS	Hypoalbumin						Nephrology	M4	N		N		N		survive		N																									N	N
391	2	F	13	82	Self adm	B20	Pneumonia	Diarrhea	ISK	Flebitis			Infectious	M2	N		N		N		survive		Flebitis	13																								Y	E.Coli
392	1	F	2.6	49	Referral	PJB sianotik	Pneumonia						Cardiovascular	M2	N		N		N		survive		N																									N	N
393	3	F	17	115	Self adm	Epilepticus	Tonsilofaringitis						Neurology	M2	N		N		N		survive		N																									Y	Pseudomonas Sutzeri
394	2	F	12	100	Self adm	Pneumonia	PJB asianotik						Cardiovascular	M2	N		N		N		survive		N																									Y	Neissera caterrnalis, Streptococus viridans
395	3	F	15	113	Referral	HSP	Nefritis HSP						Immunology	M4	N		N		N		survive		N																									N	N
396	2	M	13	92.5	Self adm	DCA tanpa dehidrasi	Hydrocephali post VP shunt	Hernia scrotalis					Gastrohepatology	M2	N		N		N		survive		N																									N	N
397	3	F	16	113	Self adm	Shock hipovolemik	Diabetic Ketoasidosis						Endocrine	M4	N		N		Y	3	survive		N																									N	N
398	4	M	25	133	Self adm	PJB asianotik							Cardiovascular	M4	N		N		N		survive		N																									N	N
399	2	F	14	82	Self adm	PJB asianotik							Cardiovascular	M4	N		N		N		survive		N																									N	N
400	2	M	11	92	Self adm	PJB asianotik							Cardiovascular	M4	N		N		N		survive		N																									N	N
401	1	M	5.8	59	Self adm	Kolestasis ekstrahepatal dd intrahepatal							Gastrohepatology	M4	N		N		N		survive		N																									N	N
402	1	F	4.9	58	Referral	Prolonged fever	Down syndrome						Infectious	M2	N		N		N		survive		HAP	4																								N	N
403	4	M	55	157	Referral	HT emergency	Susp edema paru	CKD st V on CAPD					Nephrology	M4	N		N		N		survive		N																									N	N
404	1	F	6.3	64	Referral	Kolestasis ekstrahepatal dd intrahepatal							Gastrohepatology	M4	N		N		N		survive		N																									N	N
405	4	F	17.5	112	Self adm	ISK kompleks	Neurogenic bladder	RTA					Nephrology	M4	N		N		N		survive		N																									Y	Enterococus faecalis
406	3	F	23	121	Referral	SNRS							Nephrology	M4	N		N		N		survive		N																									N	N
407	2	F	11.5	81	Referral	CMV	Pneumonia	DCA dg dehidrasi tak berat	Prolonged Fever				Neurology	M2	Y	20	N		N		died	Respiratory failure	HAP	15				Likely	43																			Y	Citrobacter freundii
408	2	F	9.3	87	Referral	Resp distress	Pneumonia	Upper GIT bleeding	Asidosis respiratori	Atelektasi Paru			Respiratory	PICU	N		Y	9	Y	11	survive		N																									Y	Candida Albican
409	1	M	8.5	68	Referral	Prolonged Syok	Epilepticus	GIT bleeding	Sepsis	DCA			Infectious	PICU	N		Y	6	y	13	survive		CAUTI	7	Negatif	Urine	9	VAP	9																			Y	Staphylococus haemolitikus
410	4	F	58	135	Referral	DSS not overcome	Efusi Pleura	Edema Pulmo					Infectious	PICU	N		N		Y	2	survive		N																									N	N
411	4	F	32	151	Referral	Susp adhesi post laparotomy explorasi ec intususepsi release spontan	Polypgaster susp						Surgery	M4	N		N		N		survive		N																									N	N
412	4	M	42	143	Self adm	Severe SLE	demam neuropenia						Immunology	M4	N		N		N		survive		N																									N	N
413	2	M	9.8	82	Referral	Pneumonia	Sepsis	Prolonged Fever	Cerebral palsy tp spastik	West syndrome	PJB asianotik		Infectious	PICU	Y	15	Y	14	Y	14	died	Respiratory failure	N																									Y	Stenothropomonas maltophilia, Streptococus viridans
414	3	F	14.5	96	Referral	Dehidrasi tak berat ec vomit profuse	Gastritis dd abdominal epilepsi	ISK					Gastrohepatology	M4	N		N		N		survive		N																									Y	Negatif
415	4	F	15	94	Self adm	PJB asianotik	Epilepsi GTC terkontrol						Cardiovascular	M4	N		N		N		survive		N																									N	N
416	3	M	22	114	Self adm	SNRS							Nephrology	M4	N		N		N		survive		N																									N	N
417	3	F	10	108	Self adm	PJB asianotik	Thalasemia mayor						Cardiovascular	M4	N		N		N		survive		N																									N	N
418	1	F	2.8	46	Referral	Pneumonia							Respiratory	M2	N		N		N		survive		N																									N	N
419	3	F	25	112	Self adm	Morbili	Pneumonia						Respiratory	M2	N		N		N		survive		N																									N	N
420	1	M	3	55	Self adm	Sepsis	Phymosis	ISK	PJB asianotik				Sepsis	M2	N		N		N		survive		N																									N	N
421	3	F	17	110	Referral	PJB asianotik							Cardiovascular	M4	N		N		N		survive		N																									N	N
422	2	M	38	142	Self adm	Hematemesis melena ec varises esofagus gr III	HT portal	Anemia mikrositik hypokromik	PJB asianotik				Gastrohepatology	M4	N		N		N		survive		N																									N	N
423	4	M	52		Referral	PJB sianotik	Riw shock kardiogenik						Cardiovascular	M4	N		N		N		survive		N																									N	N
424	3	F	13	102	Referral	PJB sianotik	Pneumonia	Shock kardiogenik					Cardiovascular	PICU	N		N		Y	8	survive		N																									N	N
425	4	F	27	137	Self adm	HT	CKD on CAPD	Seizure ec susp HT					Nephrology	M4	N		N		N		survive		N																									N	N
426	3	M	34	120	Referral	DSS							Infectious	PICU	N		N		N		survive		N																									N	N
427	3	M	21.5	125	Self adm	PJB asianotik							Cardiovascular	M4	N		N		N		survive		N																									N	N
428	2	M	16	103	Referral	Ensefalitis viral dd bacterial susp	DCA tanpa dehidrasi	GDD	Riw status epileptikus				Neurology	M2	N		N		N		survive		N																									Y	Negatif
429	2	F	12	96	Self adm	PJB sianotik							Cardiovascular	M4	N		N		N		survive		N																									N	N
430	2	M	10.7	85	Self adm	PJB asianotik							Cardiovascular	M4	N		N		N		survive		N																									N	N
431	1	M	5.7	61	Referral	Kolestasis Intrahepatal dd ekstrahepatal							Gastrohepatology	M4	N		N		N		survive		N																									N	N
432	2	M	8	83	Self adm	DCA ec susp rotavirus dg dehidrasi	Epilepsi GTC						Gastrohepatology	M2	N		N		N		survive		N																									N	N
433	2	M	7.7	80	Referral	CP spastik tetra paresis	Prolonged fever	West syndrome	Pneumonia				Neurology	PICU	N		N		N		survive		N																									N	N
434	1	M	5.7	57	Self adm	DF hr V	PJB asianotik						Cardiovascular	M2	N		N		N		survive		N																									N	N
435	3	F	22	122	Self adm	Severe SLE	Nefritis Lupus	HT terkontrol					Immunology	M4	N		N		N		survive		N																									N	N
436	2	F	7.8	71	Referral	DHF gr III hr V							Infectious	M2	N		N		N		survive		N																									N	N
437	2	M	9.8	76	Referral	Pneumonia	Cerebritis	CMV	Tetraparesis spastik				Respiratory	M2	N		N		N		survive		N																									N	N
438	4	M	34	137	Referral	HT emergency	Retinopathy HT	Acute on chronic kidney disease	Obs kejang ec HT imbalance elektrolit	Anemia post transfusi			Nephrology	PICU	N		N		Y	13	survive		HAP	3																								N	N
439	1	M	4.6	60	Referral	Pneumonia	DS dd hypotiroid						Respiratory	M2	N		N		N		survive		N																									N	N
440	3	F	26	133	Transfer	Chepalgia kronis	hidrocepalik obstructive ec massa di ventrikel iv dd mediloblastome	Shock neurogenik					Neurology	PICU	Y	7	Y	7	Y	7	died	Respiratory failure	N																									N	N
441	4	M	40	153	Referral	HT emergency	CKD st V	Obs retinopati hipertensi	anemia on CKD				Nephrology	M4	N		N		Y	3	survive		URTI	23																								N	N
442	3	M	16	98	Self adm	Hipoalbuminemia berat	SNRS	Anemia of chronic disease	Pioderma susp				Nephrology	M4	N		N		N		survive		N																									N	N
443	4	F	47.5	160	Referral	Multipel athralgia dan myalgia dd juvenile rheamatoid arthritis							Immunology	M4	N		N		N		survive		N																									N	N
444	4	M	26	133	Self adm	Ketoasidosis diabetikum dg shock teratasi	Nefritis						Endocrine	M4	N		N		N		survive		N																									N	N
445	2	M	10	83	Self adm	Pneumonia	DCA tanpa dehidrasi	Appert Syndrome	Milliaria Rubra				Respiratory	M2	N		N		N		survive		N																									N	N
446	3	F	21	114	Referral	DF dgn warning sign	Efusi pleura						Infectious	M2	N		N		N		survive		N																									N	N
447	4	M	36	154	Referral	Nefritis HSP susp	DCA tanpa dehidrasi	HT gr I					Immunology	M4	N		N		N		survive		N																									N	N
448	2	F	15	100	Self adm	PJB asianotik							Cardiovascular	M4	N		N		N		survive		N																									N	N
449	2	F	12	91	Referral	Foreign body in GI tract	Soft tissue infection due to foreign body						Gastrohepatology	M4	N		N		N		survive		N																									N	N
450	2	F	6.2	65	Self adm	PJB sianotik							Cardiovascular	M4	N		N		N		survive		N																									N	N
451	4	F	53	171	Transfer	PJB asianotik							Cardiovascular	M4	N		N		N		survive		N																									N	N
452	2	F	6.8	70	Referral	Pneumonia	Blepharitis	DS	Hipotiroid kongenital	PFO	SNHL		Respiratory	M2	N		N		N		survive		GIT	7																								Y	Streptocococus
453	3	F	22	126	Self adm	DF	Palato schizis	Caries dentist					Infectious	M2	N		N		N		survive		N																									N	N
454	4	M	70	179	Referral	DHF	Shock hipovolemik	Efusi pleura					Infectious	M2	N		N		N		survive		N																									N	N
455	1	F	7.5	64	Referral	DHF gr II dg overload cairan							Infectious	M2	N		N		N		survive		N																									N	N
456	2	M	20	115	Referral	ME	DCA						Neurology	M2	N		N		N		survive		N																									N	N
457	1	M	5.5	53	Self adm	Hemiperesis dextra ec massa susp	Enchephalitis susp	Hydrocephalus susp	IVH	Edema cerebri			Neurology	M2	N		N		N		survive		N																									Y	E Coli
458	2	M	23.5	118	Referral	Ensefalitis vial dd bakterial	Otitis media supuratif akud AD	Epilepsi GTC belum terkontrol					Neurology	M2	N		N		Y	16	survive		N																									Y	Pseudomonas aeruginosa
459	4	M	60	157	Self adm	SNRS	Hiperkalemia	AKI fase injury	HT st II				Nephrology	M4	N		N		N		survive		Likely	3																								N	N
460	4	M	28.5	130	Self adm	PJB asianotik							Cardiovascular	M4	N		N		N		survive		N																									N	N
461	4	M	44	154	Referral	Varises esofagus gr III							Gastrohepatology	M4	N		N		N		survive		N																									N	N
462	1	M	7.7	67	Referral	Urtikaria	Hidrocephalus post pemasangan Vp shunt	GDD					Neurology	M2	N		N		N		survive		N																									N	N
463	2	F	14.5	100	Self adm	PJB asianotik							Cardiovascular	M4	N		N		N		survive		N																									N	N
464	2	M	7	74	Self adm	PJB asianotik							Cardiovascular	M4	N		N		N		survive		N																									N	N
465	1	F	7.8	70	Self adm	Sirosis hepatis	Ascites permagna	Sepsis					Gastrohepatology	M4	N		N		N		survive		N																									N	N
466	1	M	10		Transfer	Appendicitis perforasi	Sepsis	Upper GIT bleeding	Hematuria es susp traumatic				Surgery	PICU	Y	21	N		Y	11	survive		BSI	22	A baumanii	CVC	24	CAUTI	3																			Y	Burkholderia cepacia, Streptococus Viridans
467	2	M	14	85	Referral	Pneumonia	Shock septic	DCA	Asidosis metabolik				Sepsis	PICU	Y	16	Y	3	Y	6	survive		CAUTI	6																								Y	Staphylococus haemolitikus
468	4	M	27	137	Self adm	Hipersplenisme	Varises esofagus gr III-iV ec HT portal	GIT bleeeding					Gastrohepatology	M4	N		Y	6	Y	6	survive		VAP	12	P aeruginosa	ETT	12																					N	N
469	2	F	7		Referral	Shock sepsis overcome	Sepsis	Me bacterial	DCA tanpa dehidrasi	Asidosis metabolik berat	ISK		Sepsis	PICU	Y	16	Y	2	Y	2	survive		UTI	4	C albicans	Urine	4																					Y	Stenothropomonas maltophilia, Staphylococus haemoliticus
470	1	M	5.8		Referral	Spontaneos tension pneumothorax	Pneumonia severe	DCA tanpa dehidrasi					Respiratory	PICU	N		N		Y	4	survive		N																									Y	Negatif
471	4	M	19.5	120	Referral	PJB sianotik							Cardiovascular	M4	N		N		N		survive		N																									N	N
472	1	F	5.4	56	Referral	ME	Pneumonia						Neurology	M2	N		N		N		survive		N																									N	N
473	1	M	8.3	73	Referral	SE overcome	ME bacterial dd viral	Pneumonia	Shock septic	GDD			Neurology	PICU	Y	11	Y	2	Y	11	survive		BSI	12	E Cloacae	LCS	12																					Y	Klebsiella pneumonia
474	3	F	10.8	86	Self adm	CMV	GDD	Mikrocepal	PJB asianotik				Neurology	M2	N		N		N		survive		N																									N	N
475	1	F	6.2	64	Referral	PJB asianotik							Cardiovascular	M4	N		N		N		survive		N																									N	N
476	2	F	14	90	Referral	PJB asianotik							Cardiovascular	M4	N		N		N		survive		N																									N	N
477	2	M	12	90	Self adm	Asma serangan berat							Respiratory	M4	N		N		N		survive		N																									N	N
478	1	M	63	166	Self adm	DF hr 3							Infectious	M2	N		N		N		survive		N																									N	N
479	3	F	19	126	Referral	Typoid Fever							Infectious	M2	N		N		N		survive		N																									N	N
480	1	F	8.1	52	Transfer	Sepsis	Hidrocephalus post VP shunt	Exposed VP shunt					Sepsis	M2	N		N		N		survive		BSI	21	S Hominis	Blood	21																					N	N
481	4	F	47.5	166	Self adm	SLE nefritis	Neuropsikiatris lupus	Hyperglikemia eceso steroid ulkus diabetes					Immunology	M4	N		N		N		survive		UTI	9	E Faecium	Urine	13																					Y	E Coli
482	2	F	11.4	92	Self adm	Riw status epileptikus	Susp glioma dd abses cerebri	Upper GIT bleeding					Neurology	M2	N		N		Y	16	survive		N																									N	N
483	2	M	8.7		Self adm	PJB asianotik							Cardiovascular	M4	N		N		N		died	Syok Kardiogenik	N																									Y	Kluyvera Ascorbata
484	3	M	22	112	Self adm	PJB sianotik							Cardiovascular	M4	N		N		N		survive		HAP	4																								N	N
485	3	M	14	105	Referral	PJB asianotik							Cardiovascular	M4	N		N		N		survive		N																									N	N
486	4	F	29	137	Self adm	Severe SLE	Nefritis SLE	AIHA	Riw Efusi pleura				Immunology	M4	N		N		N		survive		N																									N	N
487	2	F	8.6		Self adm	GIT bleeding ec ruptur varises esofagus susp	Sirosis hepatis	HT pulmonal					Gastrohepatology	M4	N		N		N		survive		N																									N	N
488	1	M	5.5	61	Referral	ISK	Larsen syndrome	PJB asianotik	Pneumonia	Phymosis			Cardiovascular	M2	N		N		N		survive		URTI	3																								Y	Negatif
489	1	F	4.3	54	Self adm	PJB asianotik							Cardiovascular	M4	N		N		N		survive		N																									N	N
490	4	F	30	149	Transfer	Pneumonia	PJR						Cardiovascular	M2	N		N		N		survive		N																									Y	Negatif
491	2	M	6.6	64	Referral	ISK kompleks	Hydronephrosis						Nephrology	M4	N		N		Y	10	survive		HAP	4																								Y	Pseudomonas aeruginosa
492	4	F	65	176	Referral	Shock hipovolemik	DCA dehidrasi berat	Sepsis	Ensefalitis viral dd bacterial	Pneumonia			Sepsis	PICU	N		Y	6	Y	5	survive		N																									Y	Negatif
493	4	F	37	160	Self adm	Ruptur varises esofagus pd pasien dg hipertensi porta	Gizi buruk tp marasmik	Marfan Snyndrome					Gastrohepatology	M4	Y	13	N		N		survive		N																									N	N
494	4	M	49	146	Referral	DSS overcome	GIT bleeding	Efusi pleura	Expanded Dengue	Asidosis metabolik	Sepsis		Infectious	PICU	Y	9	Y	8	Y	7	survive		N																									Y	Acinetobacter baumanii
495	4	M	32	133	Referral	CKD st V	Anemia on CKD						Nephrology	M4	N		N		N		survive		N																									N	N
496	3	M	20	115	Referral	DSS	GIT bleeding ec stress ulcer	Encephalopati Dengue	Edema pulmo	Efusi Pleura			Infectious	PICU	N		N		Y	3	survive		N																									N	N
497	2	M	11	94	Self adm	PJB asianotik							Cardiovascular	M4	N		N		N		survive		N																									N	N
498	3	M	15	102	Referral	DHF gr I	Febris H5	PJB asianotik					Infectious	M2	N		N		N		survive		N																									N	N
499	1	F	4	53	Referral	Pneumonia	PJB asianotik						Cardiovascular	M2	N		N		N		survive		N																									N	N
500	1	M	2.6	51	Referral	PJB asianotik	Susp ODS Katarak	Hydrocele	ISK	Diaper rush			Cardiovascular	M2	N		Y	23	Y	9	survive		HAP	5				Likely	20	Negatif	Blood	22	CAUTI	24	Klebsiella pneumonia	Urine	24	HAP	51									Y	Negatif
501	3	M	25	131	Referral	Me bacterial dd viral							Neurology	M2	N		N		N		survive		N																									Y	Negatif
502	4	M	25	122	Referral	DMD							Neurology	M4	N		N		N		survive		N																									N	N
503	1	F	14	95	Self adm	PJB asianotik							Cardiovascular	M4	N		N		N		survive		N																									N	N
504	2	M	12	94	Referral	PJB asianotik							Cardiovascular	M4	N		N		N		survive		N																									N	N
505	2	M	15	100	Self adm	Pneumonia dg SN	Resisten Steroid Scabiasis	HT					Nephrology	M2	N		N		N		survive		N																									N	N
506	3	M	30	130	Referral	DHF gr II							Infectious	M2	N		N		N		survive		N																									N	N
507	1	M	2.4	46	Transfer	Hischprung disease short segmen post colostomy	Atresia bilier type II A post kasai	DS	Hypospadia dgn phymosis	PJB			Surgery	PICU	Y	5	Y	5	Y	5	died	Surgery	N																									Y	Streptococus faecalis, Klebsiella pneumonia
508	1	F	5.4	52	Referral	Spasme infantile dd epilepsi							Neurology	M4	N		N		N		survive		N																									N	N
509	2	M	5.4	64	Self adm	Pneumonia	Gizi buruk tp marasmik	Phymosis	DCA dgn dehidrasi				Respiratory	M2	N		N		N		survive		Likely	7				UTI	10	E Coli, Enterococus Faecalis	Urine	12	GIT	21														Y	Negatif
510	2	M	6.5	71	Referral	Kejang demam kompkleks ec RFA	Gizi buruk tp marasmik	Susp gross matur delay					Neurology	M2	N		N		N		survive		N																									N	N
511	2	F	5	6	Referral	laringomalacia	Cerebral palsy tetraparese spastik	Pneumonia	Mikrocepal				Neurology	M2	N		N		N		survive		N																									N	N
512	1	M	4.6	55.5	Referral	Kolestasis ekstrahepatal dd intrahepatal							Gastrohepatology	M4	N		N		N		survive		UTI	5	Enterococus faecalis	Urine	2																					N	N
513	1	F	5.7	58	Referral	Kolestasis intrahapatal dd ekstrahepatal	DCA tanpa dehidrasi	Anemia normositik normokromik	Gizi buruk tp marasmik				Gastrohepatology	M2	N		N		N		died	Respiratory failure	N																									N	N
514	2	F	14	98	Self adm	Vomitus Profuse dg dehidrasi tak berat	ISK						Gastrohepatology	M2	N		N		N		survive		N																									N	N
515	3	F	16	110	Self adm	B20	Decomp cordis, PH severe sekundum, cor pulmonale chronic						Infectious	M2	N		N		N		survive		N																									Y	E Coli, Staphylococus haemoliticus
516	4	F	29	142	Referral	Ig A Nefropathy							Immunology	M4	N		N		N		survive		N																									N	N
517	3	M	30	118	Referral	DMD							Neurology	M4	N		N		N		survive		N																									N	N
518	1	F	6.9	59.5	Self adm	Sirosis dg ascites permagna							Gastrohepatology	M4	N		N		N		survive		HAP	8																								Y	Negatif
519	4	F	41	150	Referral	PJB asianotik	ISK						Cardiovascular	M4	N		N		Y	11	survive		N																									Y	Negatif
520	2	M	10.3	83.5	Self adm	CMV	Tetraparesis						Neurology	M2	N		N		N		survive		N																									N	N
521	3	M	28		Referral	Upper GIT bleeding ec trombositopenia	Efusi pleura dextra	Hipofolsemia	DCA tanpa dehidrasi	Pediculosis			Gastrohepatology	M2	Y	9	N		Y	2	survive		CAUTI	4																								Y	Stenotrophomonas maltopilia
522	3	F	16	119	Referral	PJB asianotik	Gizi buruk tp marasmik						Cardiovascular	M4	N		N		N		survive		N																									N	N
523	2	F	8.5	81	Referral	DSS	Efusi pleura	GIT bleeding ec stress ulcer					Infectious	PICU	N		N		Y	2	survive		N																									N	N
524	1	F	2.7	49.5	Referral	DCA dehidrasi tak berat	Anemia normositik	Susp Hypertropic pyloric stenosis					Infectious	M2	N		N		N		survive		N																									Y	E Coli
525	2	F	10	80	Self adm	PJB asianotik	Cengenital rubella syndrome	Mikrocepal					Cardiovascular	M4	N		N		N		survive		N																									N	N
526	2	F	7.5	73.5	Self adm	PJB asianotik							Cardiovascular	M4	N		N		N		survive		N																									N	N
527	1	M	7		Referral	Peritonitis generalist							Surgery	PICU	Y	23	N		Y	4	survive		BSI	15	Candida Tropicalis	Blood	16																					Y	Enterobacter cloacae, Staphylococus haemoliticus
528	1	M	3.9	57	Self adm	PJB sianotik	CTEV	CRS	Hernia umbilikalis				Cardiovascular	M4	N		N		N		died	Aspirasi	N																									N	N
529	3	M	28	125	Referral	DSS overcome hr 5-6	GIT bleeding ec trombositopenia						Infectious	M2	N		N		N		survive		N																									N	N
530	4	M	62	163	Referral	SNRS	Rhinofaringitis akut						Nephrology	M4	N		N		N		survive		N																									N	N
531	1	M	7.5		Referral	Sepsis berat	Upper GIT bleeding Susp DIC	Efusi pleura	Shock septic	Anemia micro-hypo	DSS		Sepsis	M2	N		Y	4	Y	4	survive		N																									Y	Pseudomonas aeruginosa, Staphylococus haemolitikus
532	2	F	8.2		Self adm	Pneumonia							Respiratory	M2	N		N		N		survive		N																									N	N
533	3	F	22	122	Self adm	Severe SLE dalam protocol	Nefritis SLE	HT					Immunology	M4	N		N		N		survive		N																									N	N
534	2	F	8.2	82	Self adm	PJB asianotik							Cardiovascular	M4	N		N		N		survive		N																									N	N
535	2	F	6.8	64	Self adm	Sirosis hepatis	HT portal	Hipoalbuminemia pro transfusi albumin					Gastrohepatology	M4	N		N		N		survive		N																									N	N
536	3	M	14	90	Transfer	Pneumonia	Hydrocephalus	Flebitis	Gizi buruk tp marasmik				Respiratory	M2	N		N		N		survive		UTI	16	Candida Tropicalis	Urine	16	Flebitis	55																			N	N
537	1	M	7.4	76	Self adm	CMV	GDD	Gizi buruk tp marasmik					Neurology	M2	N		N		N		survive		URTI	18																								N	N
538	2	F	5.7	72	Referral	Laringomalacia	Gizi buruk tp marasmik	CP tetraparese spastik	GDD	Pneumonia			Neurology	M4	N		N		N		survive		GIT	14				HAP	18																			N	N
539	1	F	45	63	Self adm	Pneumonia	PJB asianotik						Cardiovascular	M4	N		N		N		survive		N																									N	N
540	4	M	48	169	Referral	PJR							Cardiovascular	M4	N		N		N		survive		N																									N	N
541	3	F	25	122.5	Self adm	epilepsy	LBP	Meduloblastoma	Hidrocefalus	ISK			Neurology	M4	N		N		N		survive		UTI	3																								N	N
542	4	F	44	155	Referral	Kista choledocal	Kolestasis intrahepatal						Gastrohepatology	M4	Y	10	N		Y	4	survive		N																									N	N
543	1	F	6.3	65	Referral	Upper airways obs ec edema sub glotis	Gizi buruk tp marasmik	HAP					Respiratory	M4	N		N		N		survive		HAP	19																								Y	Negatif
544	1	M	10.5	84	Self adm	Edema cerebri	Vomit profuse dg dehidrasi tak berat	B20	Flebitis				Infectious	M2	N		N		N		survive		Flebitis	11				BSI	10	Klebsiella pneumonia	Blood	11																N	N
545	2	M	7.6	69	Self adm	Pneumonia	Cerebral Palsy						Respiratory	M2	N		N		N		survive		N																									Y	Negatif
546	4	M	29	154	Referral	Hemiperesis sinistra ec susp abses cerebri	PJB asianotik	Sepsis					Neurology	M4	N		N		N		survive		Likely	24				URTI	32																			Y	Negatif
547	3	M	11	97	Self adm	PJB asianotik	HT pulmonal	HAP					Infectious	M4	N		N		N		survive		HAP	7																								N	N
548	4	M	49	149	Self adm	Gastritis	TB paru	Atrofi cerebral	SLE				Immunology	M4	N		N		N		survive		N																									N	N
549	2	M	9.8	76	Self adm	PJB asianotik							Cardiovascular	M4	N		N		N		survive		N																									N	N
550	2	M	6.2	74	Self adm	Vomitus Profuse tanpa dehidrasi	Stomatitis	TB paru	B20	PCP drug induced hepatitis	DCA		Infectious	M2	N		N		N		survive		N																									N	N
551	4	F	41	156	Referral	DHF gr III	Efusi pleura	Ascites					Infectious	M2	N		N		N		survive		N																									N	N
552	3	M	12	83	Self adm	Ascites ec susp chronic liver disease	Hypoalbumin	Kolestasis extrahepatal dd intrahepatal	DCA	ISK	Efusi pleura		Gastrohepatology	M4	N		N		N		survive		UTI	5				GIT	5																			Y	Negatif
553	1	F	29.5	134.5	Referral	SLE							Immunology	M2	N		N		N		survive		N																									N	N
554	1	F	5.2	64.5	Referral	Encephalitis bakteri dd viral susp	Sepsis	DCA tanpa dehidrasi	Riw status epileptikus	Bronkiolitis			Neurology	M2	N		N		N		survive		N																									Y	Negatif
555	4	F	47	145	Self adm	SNRS	Hipoalbumin	Dyspepsia ec susp steroid induced					Nephrology	M4	N		N		N		survive		N																									N	N
556	2	M	11	84	Self adm	Kejang demam kompkleks ec RFA							Neurology	M2	N		N		N		survive		N																									N	N
557	4	M	35	143	Self adm	PJB asianotik							Cardiovascular	M4	N		N		N		survive		N																									N	N
558	2	F	10	83	Self adm	PJB asianotik	Epilepsi GTC terkontrol						Cardiovascular	M4	N		N		N		survive		N																									N	N
559	4	M	55	155	Self adm	CKD st V on CAPD	Edema pulmo	Anemia	HT st II	Kardiomyopathy susp	Pneumonia		Nephrology	M4	N		N		N		survive		N																									N	N
560	2	M	7.8	80	Referral	Prolonged fever	DCA	Anemia mikro-Hipo					Infectious	M2	N		N		N		survive		N																									Y	Negatif
561	4	F	28	132	Referral	DHF gr III	Thalasemia						Infectious	M2	N		N		N		survive		N																									N	N
562	4	M	35		Referral	Me bacterial dd viral	Sinusitis maxilaris						Neurology	M2	N		N		N		survive		N																									Y	Negatif
563	4	F	28	143	Self adm	PJB asianotik							Cardiovascular	M4	N		N		N		survive		N																									N	N
564	4	M	32	145	Self adm	PJB asianotik	HT pulmonal						Cardiovascular	M4	N		N		N		survive		N																									N	N
565	4	M	51	152	Referral	Leptospirosis	AKI	Trombositopenia	Anemia mikro-hipo	Skabies			Infectious	M2	N		N		N		survive		N																									N	N
566	2	M	10.5	73	Self adm	PJB asianotik							Cardiovascular	M4	N		N		N		survive		N																									N	N
567	4	M	50		Transfer	FR angulus mandibula	edema cerebri	Ruptur diafragma	Atelektasis pulmo sinistra				Surgery	M4	N		N		N		survive		N																									N	N
568	4	M	18	127	Self adm	PJB sianotik							Cardiovascular	M4	N		N		N		survive		N																									N	N
569	4	F	55	154	Referral	SNRS	Dengue fever	HT st I	Hepatitis				Nephrology	M2	N		N		N		survive		N																									N	N
570	2	M	8.1	74	Referral	Kolestasis ekstrahepatal ec hidrops vesica fellea	ISK kompleks dg hidronefrosis bilateral	Thalasemia					Gastrohepatology	M2	N		N		N		survive		N																									Y	Kocuria kristine
571	2	F	9.5	80	Self adm	PJB asianotik	HT pulmonal	DS					Cardiovascular	M4	N		N		N		survive		N																									N	N
572	4	M	29	120	Self adm	Paraparese flaccid susp	Duchene muscular dysthropy						Neurology	M4	N		N		N		survive		N																									N	N
573	1	M	8	75	Self adm	Pneumonia	BPD						Respiratory	M2	N		N		N		survive		N																									N	N
574	1	M	6.5	69	Self adm	CMV	Common cold	GDD					Neurology	M2	N		N		N		survive		URTI	21																								N	N
575	4	F	44	145	Self adm	Hyperviskositas syndrome	SNRS						Nephrology	M4	N		N		N		survive		N																									N	N
576	4	M	42	146	Self adm	PJR	Miliaria						Cardiovascular	M4	N		N		N		survive		N																									N	N
577	3	F	30	123	Self adm	PJB asianotik							Cardiovascular	M4	N		N		N		survive		N																									N	N
578	3	M	15	103	Self adm	PJB sianotik							Cardiovascular	M4	N		N		N		survive		N																									N	N
579	2	M			Transfer	Shock sepsis	Probable dengue	KDS					Sepsis	M2	N		N		N		survive		N																									N	N
580	2	M	7.4	80	Self adm	Dengue fever	Anemia	PCP dd pneumonia					Infectious	M2	N		N		N		survive		HAP	9	S Viridans	Sputum	9																					N	N
581	3	M	14	99	Self adm	PJB asianotik	HAP						Cardiovascular	M4	N		N		N		survive		HAP	10																								N	N
582	3	M	16	104	Self adm	Anemia gravit on CKPD	CKD st V						Nephrology	M4	N		N		N		survive		N																									N	N
583	3	M	17	111	Referral	Status epileptikus overcome	Encephalitis						Neurology	M4	N		N		N		survive		N																									N	N
584	4	F	29	130	Referral	DSS	GIT bleeding	Efusi pleura					Infectious	M2	N		N		N		survive		N																									N	N
585	4	M	35	140	Self adm	Varises esofagus gr IV post ligasi	HT portal non sirosis						Gastrohepatology	M4	N		N		N		survive		N																									N	N
586	1	F			Transfer	Encephalitis	Acute Infark Cerebri	Phlebitis					Neurology	M2	N		N		N		survive		Flebitis	7				HAP	7																			N	N
587	1	F	3.7	59	Self adm	Pneumonia	CMV	Encephalitis	Edema cerebri				Neurology	M2	N		N		N		survive		N																									Y	Negatif
588	3	F	25	124	Self adm	Hematoschezia ec fissura rectal	Varises esofagus						Gastrohepatology	M4	N		N		N		survive		N																									N	N
589	4	M	89	175	Referral	DF							Infectious	M2	N		N		N		survive		N																									N	N
590	1	M	5.8	62	Self adm	Atresia bilier susp	SBP	Post Kasai					Gastrohepatology	M2	N		N		N		survive		N																									N	N
591	2	F	5.7	65	Self adm	Atresia bilier type II A post kasai	SBP						Gastrohepatology	M2	N		N		N		survive		N																									N	N
592	2	M	7.9	70	Referral	Bronchitis dd pneumonia							Respiratory	M2	N		N		N		survive		N																									N	N
593	1	M	8.1	62	Referral	Epilepsy tak terkontrol	Meningocele	Sepsis	Palatoschisis				Neurology	M2	N		N		N		survive		N																									Y	Negatif
594	4	F	31	145	Self adm	Nefritis lupus	HT gr I						Immunology	M4	N		N		N		survive		N																									N	N
595	4	F	39	136	Self adm	Severe SLE	Retinopathy SLE	Susp CMV					Immunology	M4	N		N		N		survive		N																									N	N
596	3	F	18.5	110	Self adm	PJB asianotik							Cardiovascular	M4	N		N		N		survive		N																									N	N
597	2	F	9.6	79	Self adm	PJB asianotik							Cardiovascular	M4	N		N		N		survive		N																									N	N
598	3	M	16	111	Transfer	Corpal kacang bcronkus dex							Respiratory	M4	N		N		N		survive		N																									N	N
599	3	F	21	121	Self adm	Melena ec ruptur varises esophagus	Gastritis	Banths syndrome					Gastrohepatology	M4	N		N		N		survive		N																									N	N
600	4	F	45	145	Referral	Foreign body (jarum pentul)							Gastrohepatology	M4	N		N		N		survive		N																									N	N
601	4	F	21	125	Self adm	Candidiasis	ISK						Infectious	M4	N		N		N		survive		N																									N	N
602	4	F	30	155	Self adm	ME viral dd bakterial	Gizi buruk tp marasmik						Neurology	M2	N		N		N		survive		N																									N	N
603	4	M	38	150	Self adm	VES bigemini	Severe SLE	Nefritis SLE					Immunology	M4	N		N		N		survive		N																									N	N
604	4	M	40	140	Transfer	AKI fase failure	Sepsis membaik	Shock Septic	DCA tanpa dehidrasi	ISK	GIT bleeding		Sepsis	M2	N		N		N		survive		N																									Y	Negatif
605	2	F	9	76	Transfer	Encephalitis viral	DCA dehidrasi berat	Sepsis	Asidosis metabolik				Neurology	M2	N		N		N		survive		N																									N	N
606	1	M	8	73	Referral	DHF gr II	Susp typoid fever	Edema Pulmo	Efusi pleura				Infectious	M2	N		N		N		survive		N																									N	N
607	2	F	11	85	Referral	PJB asianotik							Cardiovascular	M4	N		N		N		survive		N																									N	N
608	1	M	5.3	57	Referral	Pneumonia	Sepsis	Pertusis					Respiratory	M2	N		N		N		survive		N																									N	N
609	2	M	11	86.5	Self adm	Pneumonia berat							Respiratory	M2	N		N		N		survive		N																									N	N
610	3	M	43	139	Referral	Probable dengue							Infectious	M2	N		N		N		survive		N																									N	N
611	1	M	3.2	55	Referral	PJB sianotik	Pneumonia						Cardiovascular	M4	N		N		N		survive		N																									N	N
612	1	F	5	55	Transfer	Pneumonia							Respiratory	M2	N		N		N		survive		N																									N	N
613	1	F	6.8	69	Referral	Impetigo Bulosa	Miliaria						Infectious	M2	N		N		N		survive		N																									N	N
614	1	M	5.5	59	Referral	PJB asianotik							Cardiovascular	M4	N		N		N		survive		N																									N	N
615	2	F	13	92	Referral	Kolestasis ec intrahepatal dd ekstrahepatal							Gastrohepatology	M4	N		N		N		survive		UTI	12																								N	N
616	2	M	10	87	Self adm	PJB asianotik							Cardiovascular	M4	N		N		N		survive		N																									N	N
617	2	M	10	82	Self adm	PJB asianotik							Cardiovascular	M4	N		N		N		survive		N																									N	N
618	1	M	4.1	55	Referral	Shock kardiogenik	HAP	PJB asianotik	Disentri	Anemia normo-normo			Cardiovascular	PICU	N		Y	7	Y	18	died	Respiratory failure	HAP	18				Flebitis	14																			Y	Serratia morcescens, Enterococus faecalis
619	4	F	40	142	Self adm	SNRS	Hypoalbumin						Nephrology	M4	N		N		N		survive		N																									N	N
620	1	F	5.2		Self adm	PJB asianotik	DS						Cardiovascular	M4	N		N		N		died	Respiratory failure	HAP	3				Flebitis	3																			N	N
621	3	F	16.3	102	Self adm	DHF gr II	AKI						Infectious	M2	N		N		N		survive		N																									N	N
622	4	F	34	134.5	Referral	SLE	HT gr I						Immunology	M4	N		N		N		survive		N																									N	N
623	2	M	20	130	Referral	Kejang demam kompkleks	ISK						Neurology	M2	N		N		N		survive		N																									Y	Negatif
624	1	M	7	57	Transfer	Pneumonia	Sepsis	Laringomalacia	Hidrocefalus	Toxoplasma kongenital	Flebitis		Sepsis	M2	N		N		N		survive		Flebitis	11																								Y	Klebsiella pneumonia
625	4	M	30	127	Referral	CKD st V	Anemia on CKD	HT st II	Severe Asidosis Metabolic				Nephrology	PICU	Y	8	Y	2	Y	7	survive		N																									Y	Acinetobacter baumanii
626	4	M	25	135	Self adm	DMD							Neurology	M4	N		N		N		survive		N																									N	N
627	3	M	40	139	Referral	DHF							Infectious	M2	N		N		N		survive		URTI	3																								N	N
628	2	M	6.4	51	Self adm	Pneumonia	Miliaria	CLD					Respiratory	M2	N		N		N		survive		N																									N	N
629	1	F	14		Self adm	Asthma Bronciale	Pneumonia						Respiratory	M4	N		N		N		survive		N																									N	N
630	1	M	3.6	53	Self adm	PJB asianotik	Hypoplasia pulmo	Hypotiroid subklinis	DS	Pneumonia			Cardiovascular	M4	N		N		N		died	Respiratory failure	Flebitis	6																								N	N
631	1	M	4.3	48	Referral	Pneumonia							Respiratory	M2	N		N		N		survive		N																									N	N
632	3	F	18	106	Self adm	B20	Pneumonia						Infectious	M2	N		N		Y	6	survive		N																									N	N
633	3	M	23	114	Self adm	CKD st I	SN relaps jarang	Hipokalemia					Nephrology	M4	N		N		N		survive		N																									N	N
634	4	F	25	137	Self adm	PJR							Cardiovascular	M4	N		N		N		survive		N																									N	N
635	1	M	47	132	Self adm	DHF gr I							Infectious	M2	N		N		N		survive		N																									N	N
636	1	M	11.5	97	Self adm	Viral exantina	Gizi buruk tp marasmik						Malnutrition	M2	N		N		N		survive		N																									N	N
637	3	F	25	126	Self adm	Gastritis							Gastrohepatology	M4	N		N		N		survive		N																									N	N
638	4	F	35	147	Self adm	PJB asianotik							Cardiovascular	M4	N		N		N		survive		N																									N	N
639	2	F	7.8	82	Transfer	Vomitus Profuse dg dehidrasi tak berat	Epilepsi terkontrol	Hydrosefalus post vp shunt	Edema cerebri				Nephrology	M4	N		N		N		survive		N																									N	N
640	1	F	7.5	67	Referral	Kolestasis ekstrahepatal dd intrahepatal	Susp sirosis hepatis	Susp ailagile syndrome					Gastrohepatology	M2	N		N		N		survive		N																									N	N
641	2	M			Self adm	DCA dehidrasi tak berat							Gastrohepatology	M2	N		N		N		survive		N																									Y	E.Coli
642	4	F	49	156	Self adm	HT st II	CKD st III	Anemia on CKD	Retinopati				Nephrology	M4	N		N		N		survive		UTI	10	Negatif	Urine	10																					N	N
643	3	F	20	123	Self adm	Vomitus Profuse tanpa dehidrasi	Asma persisten	Ulkus Peptikum					Gastrohepatology	M4	N		N		N		survive		N																									N	N
644	4	M	60	156	Referral	DSS overcome	Upper GIT bleeding	Efusi pleura	Ascites				Infectious	M2	N		N		Y	5	survive		N																									N	N
645	2	F	7.2	84	Self adm	Pneumonia	Ensefalitis HSV I						Respiratory	M2	N		N		N		survive		N																									N	N
646	4	F	41	157	Self adm	PJB asianotik							Cardiovascular	M4	N		N		N		survive		N																									N	N
647	2	M	5.8	64	Self adm	PJB asianotik	Riw infeksi rubella kongenital						Cardiovascular	M4	N		N		N		survive		N																									N	N
648	2	F	10	87	Self adm	PJB asianotik							Cardiovascular	M4	N		N		Y	6	survive		HAP	12																								N	N
649	3	M	13.5	112.5	Transfer	Dengue Fever							Infectious	M2	N		N		N		survive		N																									N	N
650	1	M	4.6	58	Referral	PJB asianotik							Cardiovascular	M4	N		N		N		survive		HAP	7																								N	N
651	4	M	45	139	Self adm	Severe SLE							Immunology	M4	N		N		N		survive		N																									N	N
652	2	M	40	149	Self adm	DF dg warning sign							Infectious	M2	N		N		N		survive		N																									N	N
653	1	M	9	71	Self adm	CMV	ODS esotropia infantil	GDD					Neurology	M2	N		N		N		survive		N																									N	N
654	2	F	8	60	Referral	PJB asianotik							Cardiovascular	M4	N		N		N		survive		N																									N	N
655	4	F	27	136	Self adm	HT	CKD st V	Anemia on CKD	Ensefalopati hipertensi				Nephrology	M4	N		N		N		survive		N																									N	N
656	2	M	13.4	104	Referral	DHF gr I	Efusi pleura						Infectious	M2	N		N		N		survive		HAP	4																								N	N
657	4	F	34	145	Referral	Nefritis SLE							Immunology	M4	N		N		N		survive		N																									N	N
658	3	F	17	114	Referral	Ensefalitis bakterial dd viral	DCA dehidrasi tak berat						Neurology	M2	N		N		N		survive		N																									N	N
659	2	F	16.5	92	Self adm	SN frequent relaps	Edema anasarka	HT st I					Nephrology	M4	N		N		N		survive		N																									Y	Negatif
660	2	M	15		Referral	DSS overcome							Infectious	PICU	Y	4	Y	4	Y	5	survive		URTI	8																								N	N
661	2	F	11	66	Self adm	ISK kompleks Ecoli	Spina Bifida	Neurogenic bladder					Neurology	M4	N		N		Y	5	survive		N																									N	N
662	1	F	6.4	64	Self adm	Pneumonia	DS	GDD					Respiratory	M2	N		N		N		survive		N																									Y	Negatif
663	4	M	24	126	Self adm	Recurrent Bula Pulmo	Efusi Pleura superior pulmo sinistra						Respiratory	M2	N		N		N		survive		N																									N	N
664	2	M	15	94	Self adm	PJB asianotik							Cardiovascular	M4	N		N		N		survive		N																									N	N
665	3	F	15	102	Referral	PJB asianotik							Cardiovascular	M4	N		N		N		survive		N																									N	N
666	4	F	33	133	Self adm	TB Mesenterika							Gastrohepatology	M4	N		N		N		survive		N																									N	N
667	1	F	8	65	Referral	Kolestasis Intrahepatal dd ekstrahepatal	Hypoalbumin						Gastrohepatology	M2	N		N		N		survive		N																									N	N
668	1	F	4	50	Referral	DHF gr I	Ileus functional SNSP	HCRS dd imbalance electrolit dd sepsis	Prolonged diare ec intol lemak dan laktosa				Infectious	M2	N		N		N		survive		URTI	4																								N	N
669	1	F	2.7	51	Referral	PJB sianotik							Cardiovascular	M4	N		N		N		survive		N																									N	N
670	2	M	10		Self adm	PJB asianotik							Cardiovascular	M4	N		N		N		survive		Likely	3																								N	N
671	2	F	8.8	83	Self adm	PJB asianotik							Cardiovascular	M4	N		N		N		survive		N																									N	N
672	3	F	24	123	Self adm	Varises esofagus gr I-II	Gastritis	Banths syndrome					Gastrohepatology	M4	N		N		N		survive		N																									N	N
673	4	M	35	140	Referral	Upper GIT bleeding ec gastritis erosif	Anemia ec blood loss						Gastrohepatology	M4	N		N		N		survive		GIT	9																								N	N
674	4	M	34	154	Self adm	Gastro duedenitis							Gastrohepatology	M4	N		N		N		survive		N																									N	N
675	3	M	15.5	102	Referral	CKS	edema cerebri	GIT bleeding ec stress ulcer	Anemia mikro-hipo	Rhinitis Acute			Neurology	PICU	N		N		Y	6	survive		N																									N	N
676	1	M	36	145	Self adm	CLABSI	Faringitis	CKD st V on HD	anemia on CKD	Fraktur femur			Nephrology	M4	N		N		N		survive		N																									N	N
677	4	M	31		Transfer	Shock hipovolemik overcome	Varises esofagus gr III	HT portal					Gastrohepatology	PICU	N		N		Y	6	survive		N																									N	N
678	1	M	5.4	58.5	Referral	Kolestasis Intrahepatal dd ekstrahepatal							Gastrohepatology	M4	N		N		N		survive		N																									N	N
679	3	F	24	120	Referral	Recurrent abdominal paid dd gastritis	Common cold						Gastrohepatology	M4	N		N		N		survive		N																									N	N
680	2	F	8.6	81	Self adm	PJB sianotik							Cardiovascular	M4	N		N		N		survive		N																									N	N
681	3	F	13.9	103	Self adm	PJB asianotik							Cardiovascular	M4	N		N		N		survive		N																									N	N
682	2	F	13	96	Self adm	PJB asianotik							Cardiovascular	M4	N		N		N		survive		N																									N	N
683	1	M	22	126	Self adm	Dengue severe							Infectious	M2	N		N		N		survive		N																									N	N
684	1	M	8.4	65	Self adm	ME viral dd bakterial	DHF	Encephalopati Dengue	Trombositopenia	DCA tanpa dehidrasi			Neurology	M2	N		N		N		survive		N																									N	N
685	4	M	20	113	Self adm	Hypoalbuminemia berat	SNRS	Glaukoma Ods					Nephrology	M4	N		N		N		survive		N																									N	N
686	4	F	32.5	144.5	Self adm	PJB asianotik							Cardiovascular	M4	N		N		N		survive		N																									N	N
687	1	M	4.4		Self adm	PJB sianotik							Cardiovascular	M4	N		N		N		survive		N																									N	N
688	3	F	12	98	Self adm	ISK kompleks	Neurogenik bladder ec spina bifida	CTEV	Tetraparese spastik				Nephrology	M4	N		N		N		survive		N																									N	N
689	4	F	35	145	Self adm	Nefritis lupus	HT st II						Immunology	M4	N		N		N		survive		N																									N	N
690	2	M	8.5	73.5	Referral	Pneumonia	Anemia micro-hipo						Respiratory	M2	N		N		N		survive		N																									N	N
691	3	M	24	118	Referral	DHF gr II	Efusi pleura						Infectious	M2	N		N		N		survive		N																									N	N
692	3	F	15	113	Self adm	PJB sianotik	Atresia pulmonal post BT shunt						Cardiovascular	M4	N		N		N		survive		N																									N	N
693	2	F	6.4		Referral	PJB asianotik							Cardiovascular	M4	N		N		N		survive		N																									N	N
694	3	M	28	129.5	Referral	DHF gr II							Infectious	M2	N		N		N		survive		N																									N	N
695	4	F	45	158	Self adm	Dengue fever hr ke V	AML dlm remisi						Infectious	M2	N		N		N		survive		N																									N	N
696	1	F	24	125	Referral	Probable dengue	Thalasemia	Hemosiderosis					Infectious	M2	N		N		N		survive		N																									N	N
697	3	M	45	130	Referral	DHF gr I	DCA tanpa dehidrasi						Infectious	M2	N		N		N		survive		N																									N	N
698	1	M	6.6	63	Referral	Diare disentriform							Gastrohepatology	M2	N		N		N		survive		N																									N	N
699	4	M	50	155	Referral	DHF gr I							Infectious	M2	N		N		N		survive		N																									N	N
700	4	M	10	117	Referral	SIRS	Dehidrasi ec low intake						Sepsis	M2	N		N		N		survive		N																									N	N
701	1	M	8	68	Referral	Shock septic	Sepsis	Encephalopaty	SE overcome	ME viral	DCA tanpa dehidrasi		Sepsis	M2	Y	42	Y	7	Y	9	survive		N																									Y	Coagulative negatif staphylococus
702	4	M	40	148	Referral	AKI FS failure ec trauma	Gross hematuri	HT st II	Upper GIT Bleeding ec stress ulcer	Asidosis metabolik			Nephrology	M4	N		Y	6	Y	24	survive		Likely	10				BSI	15	Klebsiella pneumonia	Blood	15	Likely	21	Negatif	Blood	21											Y	Enterobacter cloacae
703	1	M	5	60	Referral	Pneumonia	Hernia diafragma	DCA tanpa dehidrasi	GDD				Respiratory	M2	N		Y	6	Y	6	survive		N																									Y	Klebsiella pneumonia
704	2	M	9	82	Self adm	Epilepsi	CMV	Cerebral palsy	GDD				Neurology	M2	N		N		N		survive		N																									Y	Negatif
705	3	M	22	119	Self adm	Hemibalismus dextra	Susp KIPI						Neurology	M4	N		N		N		survive		N																									N	N
706	1	M	4.4	59	Self adm	Laringomalacia tp I	Pneumonia						Respiratory	M2	N		N		N		survive		N																									N	N
707	1	F	36	149	Referral	GNAPS	PJB asianotik	HT st I					Neurology	M4	N		N		N		survive		N																									N	N
708	2	F	8.5	90	Self adm	B20 on terapi ARV	Dehidrasi ec low intake	Susp pneumonia					Infectious	M2	N		N		N		survive		GIT	15																								Y	Staphylococus Haemoliticus
709	3	M	18	106	Referral	Gullian Bare Syndrome							Neurology	PICU	N		N		N		survive		N																									N	N
710	4	M	27	139	Referral	Pneumonia							Respiratory	M2	N		N		N		survive		N																									N	N
711	2	M	7.3	73	Self adm	Pneumonia	DCA tanpa dehidrasi	Epilepsi	Riw inf CMV				Respiratory	M2	N		N		N		survive		N																									N	N
712	1	M	7	70	Referral	DCA ec rotavirus dg dehidrasi tak berat							Gastrohepatology	M2	N		N		N		survive		N																									N	N
713	1	F	4	53	Transfer	Pneumonia	Sepsis	Edema Pulmo	PJB sianotik	Anemia normo-normo			Cardiovascular	PICU	N		Y	13	Y	14	survive		N																									Y	Enterococus Aerogenes
714	1	F	4.8	61	Self adm	Anemia ec susp hemolitik	Sirosis hepatis dg ascites	Riw SBP					Gastrohepatology	M4	N		N		N		survive		N																									N	N
715	4	M	40.5	140	Referral	Acute abdomen ec susp peritonitis dd colic renal sp dd HSP							Gastrohepatology	M4	N		N		N		survive		N																									N	N
716	1	M	7.6	70	Transfer	DCA dg dehidrasi tak berat ec susp rotavirus							Gastrohepatology	M2	N		N		N		survive		UTI	4	E.coli, E.Galinarum	Urine	5																					N	N
717	2	M	24	107	Self adm	SN relaps	RFA	Ascites					Nephrology	M4	N		N		N		survive		N																									N	N
718	4	F	29	122	Self adm	Hidrosefalus post vp shunt ec massa intrakranial							Neurology	M4	N		N		N		survive		GIT	14																								N	N
719	2	F	9.8	81	Self adm	Hipoalbuminemia pd sirosis hepatis	HT portal	Kolestasis					Gastrohepatology	M4	N		N		N		survive		N																									N	N
720	4	M	66	173	Referral	Hematoschezia							Gastrohepatology	M4	N		N		N		survive		N																									N	N
721	4	F	30	135	Self adm	Severe SLE on protocol	AIHA						Immunology	M4	N		N		N		survive		GIT	7																								N	N
722	1	M	6.2	64	Referral	Prolonged fever	Synd larsen						Infectious	M2	N		N		N		Died	Syok sepsis	N																									Y	Negatif
723	4	F	36.5	153	Referral	HSP	Nefritis HSP						Immunology	M4	N		N		N		survive		N																									Y	Negatif
724	2	F	6.3		Referral	PJB asianotik	DS						Cardiovascular	M4	N		N		N		survive		N																									N	N
725	1	F	4	5.5	Referral	Hypertiroid pyloric stenosis							Gastrohepatology	M4	N		N		Y	3	survive		N																									N	N
726	1	M	6.9	63	Referral	DHF gr II	Efusi Pleura						Infectious	M2	N		N		N		survive		N																									N	N
727	2	F	20	111	Referral	DHF gr I	Efusi Pleura dextra						Infectious	M2	N		N		N		survive		N																									N	N
728	2	M	15	97.5	Referral	Functional konstipation							Gastrohepatology	M4	N		N		N		survive		N																									N	N
729	1	M	5.8	67	Self adm	PJB asianotik							Cardiovascular	M4	N		N		N		survive		N																									N	N
730	3	F	17	109	Self adm	DF with warning sign H-5	Varises Esofagus	Faringitis akut					Infectious	M2	N		N		N		survive		N																									N	N
731	1	F	35	132	Referral	SVT							Cardiovascular	M4	N		N		N		survive		N																									N	N
732	2	F	9	82	Self adm	PJB asianotik							Cardiovascular	M4	N		N		N		survive		N																									N	N
733	3	F	34	121	Self adm	PJB asianotik							Cardiovascular	M4	N		N		N		survive		N																									N	N
734	2	M	23	100	Referral	SNDS	Hipoalbuminemia berat	Hipokalemia	HT				Nephrology	M4	N		N		N		survive		N																									N	N
735	3	F	27	126	Self adm	Massa sella tursica	Prolaktinoma						Neurology	M4	N		N		N		survive		N																									N	N
736	2	M	36	158	Self adm	Probable dengue	SLE berat	HT st II	Sirosis hepatis dg HT portal				Immunology	M2	N		N		N		survive		N																									N	N
737	3	M	36	133	Referral	Nefritis HSP dlm protokol							Immunology	M4	N		N		N		survive		N																									N	N
738	3	M	14	105	Self adm	PJB asianotik							Cardiovascular	M4	N		N		N		survive		N																									N	N
739	3	M	25	128	Self adm	SNH	Gangguan mental organik dd psikosis akut						Neurology	M4	N		N		N		survive		N																									N	N
740	3	M	24	127	Referral	Epilepsi							Neurology	M4	N		N		N		survive		N																									N	N
741	1	M	9	67	Referral	DCA dehidrasi tak berat							Gastrohepatology	M2	N		N		N		survive		N																									N	N
742	3	M	20	105	Self adm	ME viral dd bakterial							Neurology	M2	N		N		N		survive		N																									N	N
743	4	M	27	126	Referral	DSS	Efusi pleura	GIT bleeding	SN				Infectious	M2	N		N		N		survive		N																									N	N
744	4	M	25	151	Self adm	Dengue fever	HT st II	SN					Infectious	M2	N		N		N		survive		N																									N	N
745	4	M	51	158	Self adm	Anemia	HT st II						Nephrology	M4	N		N		N		survive		N																									N	N
746	3	M	18	117	Self adm	PJB asianotik							Cardiovascular	M4	N		N		N		survive		N																									N	N
747	2	M	15.5	103	Self adm	PJB asianotik							Cardiovascular	M4	N		N		N		survive		N																									N	N
748	1	F	3.5	58	Referral	Pneumonia	PJB asianotik	DS	Anemia	DCA tanpa dehidrasi			Cardiovascular	M2	N		N		N		Died	Respiratory failure	HAP	23	Staphylococcus haemoliticus	Sputum	28	GIT	45				Flebitis	9														N	N
749	4	M	30	133	Self adm	Respiratory distress	CKD st V	HT st II	Asidosis metabolik	ARDS moderate			Nephrology	PICU	Y	36	Y	3	Y	4	Died	Edema pulmo	N																									N	N
750	4	F	40	152	Referral	PJR							Cardiovascular	M4	N		N		N		survive		N																									N	N
751	1	M	6	57	Referral	Kejang tanpa demam	Phimosis	ISK					Neurology	M2	N		N		N		survive		GIT	9																								N	N
752	2	M	13	94	Self adm	PJB asianotik							Cardiovascular	M4	N		Y	2	Y	2	survive		N																									N	N
753	2	M	10.9	86	Self adm	Epilepsi	Cerebral Palsy	GDD					Neurology	M4	N		N		N		survive		N																									N	N
754	1	F	5.1	53.5	Referral	Obstruksi portal duodenum	Pneumonia	DCA dg dehidrasi tak berat	ISK				Gastrohepatology	M2	N		N		N		Died	Cardio pulmonary failure	GIT	7	Klebsiella pneumoniae, Enterococcus faecium	Feces	11	UTI	11				Likely	49														Y	Negatif
755	4	M	64	158	Referral	CKD st V	HT st II	Edema Pulmo	Efusi pleura				Nephrology	M4	Y	17	Y	21	Y	30	Died	Respiratory failure	CAUTI	5				HAP	17	Pseudomonas Aeruginosa	Sputum	27																Y	Negatif
756	1	M	3.9	57	Referral	Pneumonia	PJB asianotik	Edema Pulmo	CMV	Plebitis gr III			Cardiovascular	PICU	Y	16	Y	19	Y	14	Died	MODS	Flebitis	17																								Y	Pseudomonas aeruginosa, Staphylococus xylosus
757	1	F	6.4	65	Referral	Kolestasis ekstrahepatal dd intrahepatal							Gastrohepatology	M4	Y	6	Y	6	Y	6	Died	MODS	UTI	15																								Y	Klebsiella Pneumoniae
758	1	M	4	58	Transfer	Kolestasis ekstrahepatal ec atresia bilier post kasai	Hernia umbilikalis						Surgery	PICU	Y	11	Y	3	Y	11	Died	Sepsis	VAP	9																								N	N
759	2	M	11	88	Transfer	Peritonitis generalist	Pneumonia						Surgery	PICU	Y	10	Y	2	Y	5	Died	MODS	N																									Y	Klebsiella Pneumoniae, Streptococus Viridans
760	1	M	4.5	51	Self adm	Shock sepsis	Sepsis	Abses submandibula bilateral dd selulitis	Susp parotitis bilateral	Plebitis gr Iv	ISK		Sepsis	PICU	Y	12	Y	9	Y	3	survive		Flebitis	3																								Y	Candida Albicans
761	1	M	2.1	40	Referral	Pneumonia	DCA tanpa dehidrasi	CTEV bilateral	PJB asianotik				Respiratory	M2	N		N		N		survive		N																									Y	E.Coli, Enterococus faecalis
762	3	M	40	124	Self adm	SNRS	HT st II						Nephrology	M4	N		N		N		survive		N																									Y	Negatif
763	4	M	24	133	Self adm	PJB sianotik							Cardiovascular	M4	N		N		N		survive		URTI	4																								N	N
764	1	M	5.2	59	Referral	PJB sianotik	Anemia mikro-hipo						Cardiovascular	M2	N		N		N		survive		N																									N	N
765	1	M	18	118	Referral	ME bacterial dd viral	Upper GIT bleeding						Neurology	PICU	N		Y	7	Y	7	Died	Sepsis	N																									N	N
766	4	F	15	98	Referral	ICH	Cerebral palsy tetraparese spastik	Hidrancepali					Neurology	M4	N		N		N		survive		GIT	5																								N	N
767	1	F	7.2	74.5	Referral	Pneumonia							Respiratory	M2	N		N		N		survive		N																									N	N
768	1	M	7.5	68	Referral	DHF gr I							Infectious	M2	N		N		N		survive		N																									N	N
769	2	M	20	110	Referral	KDK	Faringitis akut ec viral	ISK suspicious	Phymosis				Neurology	M2	N		N		N		survive		N																									N	N
770	4	F	30	145	Self adm	Parese nervus craniale	Edema cerebri						Neurology	M4	N		N		N		survive		N																									N	N
771	3	M	16.5	110	Self adm	PJB asianotik							Cardiovascular	M4	N		N		N		survive		N																									N	N
772	3	F	43	152	Self adm	SLE	Nefritis lupus	ISK					Immunology	M4	N		N		N		survive		N																									N	N
773	4	F	49	157	Self adm	PJB asianotik							Cardiovascular	M4	N		N		N		survive		N																									N	N
774	3	F	13.5	95	Self adm	PJB asianotik							Cardiovascular	M4	N		N		N		survive		N																									N	N
775	1	F	4.2	55	Referral	Pneumonia	Susp TB dd infeksi kongenital						Nephrology	M2	N		N		N		died	Respiratory failure	HAP	36																								Y	Roultella Ornithinolytica
776	3	M	30	127	Referral	GNAPS	Ht st I						Nephrology	M2	N		N		N		survive		UTI	5	Klebsiella pneumoniae	Urine	5																					Y	Negatif
777	3	F	20	123	Self adm	SLE berat	Nefritis SLE	HT					Immunology	M4	N		N		N		survive		N																									N	N
778	4	M	42	157	Self adm	CKD st V	HT	Anemia on CKD					Nephrology	M4	N		N		N		survive		N																									N	N
779	4	M	53	165	Referral	Dyspepsia ec susp pro endoskopi							Gastrohepatology	M4	N		N		N		survive		N																									N	N
780	4	M	32	136	Referral	DHF gr I	Efusi Pleura dextra						Infectious	M2	N		N		N		survive		N																									N	N
781	2	M	10	89	Self adm	PJB sianotik							Cardiovascular	M4	N		N		N		survive		N																									N	N
782	2	M	9.5		Referral	PJB asianotik							Cardiovascular	M4	N		N		N		survive		URTI	3																								N	N
783	1	M	5.6	67	Self adm	PJB asianotik							Cardiovascular	M4	N		N		N		survive		N																									N	N
784	4	F	14	114	Self adm	Bronchiestasis dg infeksi klebsiella	Pneumonia	Louis bar syndrome					Respiratory	M2	N		N		N		survive		N																									N	N
785	3	M	16	108	Self adm	DMD	disablitias intelektual						Neurology	M4	N		N		N		survive		N																									N	N
786	2	F	8.5	82	Self adm	PJB asianotik							Cardiovascular	M4	N		N		N		survive		N																									N	N
787	1	F	5.9	56.5	Referral	Pneumonia	DCA tanpa dehidrasi						Respiratory	M2	N		N		N		survive		N																									Y	Klebsiella Pneumoniae, Enterococus Faecalis
788	1	M	7.6	56	Referral	ME	Pneumonia	DCA tanpa dehidrasi					Neurology	M2	N		N		N		survive		N																									Y	Klebsiella Pneumonia, Gemella Morbilorum
789	2	F	8.9	81	Referral	ME	Upper GIT bleeding	ISK					Neurology	PICU	N		Y	6	Y	8	survive		N																									Y	Candida Albicans
790	3	F	19	110	Referral	DSS overcome	Efusi Pleura	GIT bleeding	Anemia normo-normo				Infectious	PICU	N		N		Y	5	survive		N																									N	N
791	1	F	6.3	60	Self adm	Pneumonia	PJB asianotik	CMV					Respiratory	M2	N		N		N		survive		N																									N	N
792	1	M	6.4	64	Referral	DHF gr I							Infectious	M2	N		N		N		survive		N																									N	N
793	3	F	18	115	Self adm	PJB asianotik							Cardiovascular	M4	N		N		N		survive		N																									N	N
794	2	M	12.5	91	Referral	SN							Nephrology	M4	N		N		N		survive		N																									N	N
795	2	F	10	76	Referral	Kejang demam kompleks							Neurology	M2	N		N		N		survive		N																									N	N
796	4	F	64	157	Referral	DSS	Efusi Pleura	Upper GIT bleeding					Infectious	PICU	Y	6	N		Y	3	survive		N																									N	N
797	1	M	5.2	66	Referral	CMV							Neurology	M2	N		N		Y	7	survive		GIT	11	Klebsiella pneumoniae, Enterococcus gallinarum	Feces	14	URTI	16																			Y	Stenotrophomonas Malthopilia
798	4	M	40	145	Referral	Multiple fracture	HT						Surgery	M4	N		Y	6	Y	12	survive		CAUTI	7				GIT	33																			Y	Acinetobacter Baumanii, Enterococus Faecalis
799	1	F	5.4	67	Self adm	CMV	TB paru on OAT						Neurology	M2	N		N		N		survive		GIT	5																								Y	Negatif
800	1	F	4.7	60	Self adm	CMV							Neurology	M2	N		N		N		survive		N																									N	N
801	1	F	23	124	Referral	PJB sianotik							Cardiovascular	M4	N		N		N		survive		URTI	14																								N	N
802	4	F	53	158	Self adm	Miliaria Krestalina	Anemia ec susp autoimun						Immunology	M4	N		N		Y	7	survive		CAUTI	4	E.coli	Urine	4																					N	N
803	1	M	2.2	47.5	Self adm	IEM							Gastrohepatology	M4	N		N		N		survive		N																									N	N
804	4	F	30.5	135	Self adm	Severe SLE	AIHA	Nefritis SLE					Immunology	M4	N		N		N		survive		N																									N	N
805	2	M	8.5	80	Referral	Kejang demam kompleks							Neurology	M2	N		N		N		survive		N																									N	N
806	4	F	47	156	Referral	DSS Reversal	Efusi pleura	GIT Bleeding					Infectious	PICU	N		N		Y	2	survive		N																									N	N
807	1	M	5.3	98	Self adm	PJB asianotik							Cardiovascular	M4	N		N		N		survive		N																									N	N
808	3	F	20	125	Self adm	DSS hr 7	Upper GIT bleeding	Efusi Pleura dextra					Infectious	PICU	N		N		N		survive		N																									N	N
809	4	F	28	142	Referral	Efusi pleura sinistra ec TB	SLE						Respiratory	M2	N		N		N		survive		UTI	8	Negatif	Urine	19	GIT	29																			Y	Negatif
810	3	F	18	112	Referral	Peutz jagger syndrome	Ascites	Ileus mekanik ec multipel poliposis intestinal dd adhesi	Flebitis	Sepsis			Endocrine	M4	N		N		N		died	Sepsis	Flebitis	6																								Y	E.Coli, Pseudomonas Aeruginosa
811	2	M	10	87	Referral	GIT bleeding	Anemia normo-normo						Gastrohepatology	M4	N		N		N		survive		N																									N	N
812	2	M	11	88	Self adm	PJB asianotik							Cardiovascular	M4	N		N		N		survive		N																									N	N
813	4	F	21	111	Self adm	PJB asianotik							Cardiovascular	M4	N		N		N		survive		N																									N	N
814	2	M	15	95	Self adm	PJB asianotik							Cardiovascular	M4	N		N		N		survive		N																									N	N
815	1	F	6.1	60	Self adm	Epilepsi blm terkontrol	Ventrikulomegali						Neurology	M4	N		N		Y	12	survive		N																									Y	Staphylococus Epidermidis
816	3	F	22	117	Referral	CKD st V	HT st II	Hypertensive heart disease					Nephrology	M4	N		N		Y	8	survive		N																									Y	Negatif
817	1	M	5.8	67	Referral	Kolestasis Intrahepatal dd ekstrahepatal							Gastrohepatology	M2	N		N		N		died	Respiratory failure	URTI	6				Flebitis	5																			Y	Negatif
818	4	M	31	139	Self adm	CKD st V	Pro HD cath	SN	Anemia on CKD				Nephrology	M4	N		N		N		survive		N																									N	N
819	2	M	6.5	67	Self adm	PJB sianotik							Cardiovascular	M4	N		N		N		survive		N																									N	N
820	4	M	66	178	Self adm	DF H-4							Infectious	M2	N		N		N		survive		N																									N	N
821	2	F	8.5	86	Self adm	B20	Anemia normo-normo	DCA tanpa dehidrasi	Hiponatremia				Infectious	M2	N		N		N		survive		N																									Y	E.Coli
822	4	F	38	146	Referral	SN	HT st II	AKI fase failure ec RPGN susp					Nephrology	M4	N		N		N		survive		N																									N	N
823	2	M	4.5	52	Self adm	Kolestasis ekstrahepatal	ISK dalam terapi						Gastrohepatology	M4	N		N		N		survive		N																									N	N
824	2	F	12	95	Referral	Pertusis	Pneumonia						Respiratory	M2	N		N		N		survive		N																									N	N
825	2	M	15	108	Self adm	PJB asianotik							Cardiovascular	M4	N		N		N		survive		N																									N	N
826	1	M			Self adm	Pertusis							Respiratory	M2	N		N		N		survive		N																									N	N
827	3	F	15	109	Self adm	PJB sianotik	Hemophisis ec susp rupture of colateral artery pd pasien TOF						Cardiovascular	M4	N		N		N		survive		N																									N	N
828	1	F	6.7		Self adm	PJB asianotik							Cardiovascular	M4	N		N		N		survive		N																									N	N
829	4	F	40	154	Self adm	Empiema							Respiratory	M2	N		N		N		survive		N																									N	N
830	1	M	6.8	65	Referral	DM tp I	Riw KAD	Sepsis	Pneumonia				Endocrine	M4	N		N		N		survive		URTI	12																								Y	Citrobacter Freundir
831	4	F	41.5	148	Self adm	AKI	Krisis HT						Nephrology	M4	N		N		N		survive		N																									N	N
832	4	F	28	138	Referral	GNADS susp dd SN							Nephrology	M4	N		N		N		survive		N																									N	N
833	4	M	91.7	166	Referral	CKD st IV	SN dd GNAPS	Obesitas	ISK				Nephrology	M4	N		N		N		survive		N																									Y	Negatif
834	2	F	10	80	Referral	DSS overcome	Upper GIT bleeding						Infectious	PICU	N		N		N		survive		N																									N	N
835	1	F	15	105	Referral	DSS Reversal	Efusi pleura	Upper GIT bleeding					Infectious	PICU	N		N		N		survive		N																									N	N
836	1	M	7.2	67	Self adm	Pneumonia							Respiratory	M2	N		N		N		survive		N																									N	N
837	4	M	20	112	Self adm	CKD	Mineral bone disorder						Nephrology	M4	N		N		N		died	ARDS	N																									N	N
838	4	M	42	165	Self adm	Neuromyositis	Chepalgia						Neurology	M2	N		N		N		survive		N																									N	N
839	4	M	27.5	130	Referral	Impatensi HD cath	CKD st V	Anemia on CKD	HT gr II	Epilepsi	ISK		Nephrology	M4	N		N		Y	9	survive		N																									N	N
840	3	F	20.5	117	Self adm	CKD st V	ISK						Nephrology	M2	N		N		N		survive		N																									N	N
841	1	M	9	69	Referral	ME viral dd bakterial	SE	CAP	GIT bleeding ec stress ulcer				Neurology	PICU	N		N		Y	18	survive		GIT	30																								Y	Negatif
842	1	F	2.8	47	Self adm	DS	PJB asianotik	Kolestasis intrahepatal	FTT				Cardiovascular	M4	N		N		N		died	Sepsis	GIT	26																								N	N
843	2	M	5.8	79	Self adm	Pneumonia	Diare persisten						Respiratory	M2	N		N		N		survive		N																									Y	E.Coli
844	3	M	19	115	Self adm	Snake bite	Encephalopaty	GIT Bleeding					Neurology	PICU	N		N		N		survive		N																									Y	Negatif
845	1	M	6.9	63	Referral	ME viral dd bakterial	Higroma Subdural Frontal						Neurology	M2	N		N		N		survive		N																									N	N
846	1	F	5.8	64	Self adm	Pneumonia	CMV	DS	PJB asianotik				Respiratory	M2	N		N		N		survive		N																									N	N
847	4	F	37.5	146	Referral	PJR							Cardiovascular	M4	N		N		N		survive		N																									N	N
848	4	M	39	133	Referral	Deuchen muscular distrophy susp							Neurology	M4	N		N		N		survive		N																									N	N
849	3	F	21	123	Self adm	SLE berat	Nefritis SLE	Ht terkontrol					Immunology	M4	N		N		N		survive		N																									N	N
850	4	M	40.5	149	Referral	GNAPS	HT gr I						Nephrology	M4	N		N		N		survive		N																									N	N
851	4	F	35.5	156	Self adm	Varices esofagus gr III	Varises cardia gaster						Gastrohepatology	M4	N		N		N		survive		N																									N	N
852	2	F	8.5	80	Referral	Drawning	Pneumonia						Respiratory	M2	N		N		N		survive		N																									N	N
853	2	F	5.5	63	Referral	Kolestasis ekstrahepatal ec atresia bilier							Gastrohepatology	M4	N		N		N		survive		UTI	14																								N	N
854	3	M	9.1	79	Self adm	Hidrosefalus	CMV						Neurology	M2	N		N		N		survive		N																									N	N
855	4	M	16	101	Self adm	Oedem anasarka ec SN dependen steroid	RFA ec viral infection						Nephrology	M2	N		N		N		survive		N																									N	N
856	2	F	7	62	Referral	Varises esofagus							Gastrohepatology	M4	N		N		N		survive		N																									N	N
857	1	F	5.6	63	Self adm	Sirosis hepatis	Anemia gravis	Impending decomp cordis					Gastrohepatology	M4	N		N		N		survive		N																									N	N
858	4	M	29	148	Self adm	DF hr IV dg hemofilia							Infectious	M2	N		N		N		survive		N																									N	N
859	1	M	4.3	54	Self adm	Kolestasis ekstrahepatal dd intrahepatal	PJB asianotik	Anemia normo-normo					Gastrohepatology	PICU	Y	6	Y	3	Y	4	survive		N																									Y	Negatif
860	2	M	50	155	Self adm	AKI	HT	Anemia	Trombositopenia				Nephrology	M4	N		N		N		survive		N																									N	N
861	2	F	8	79	Self adm	PJB asianotik	Hernia umbilikalis						Cardiovascular	M4	N		N		N		survive		N																									N	N
862	3	F	16	113	Self adm	KAD	DM tp I	Hiponatremia	GIT bleeding ec stress ulcer				Endocrine	M4	N		N		Y	7	survive		N																									N	N
863	4	M	35	142	Self adm	Varises esofagus	PJB asianotik	HT portal non sirotik					Gastrohepatology	M4	N		N		N		survive		N																									N	N
864	4	F	27	144	Self adm	Severe SLE protokol III	ISK	Nefritis SLE					Immunology	M4	N		N		N		survive		N																									Y	E Coli
865	3	F	28	138	Self adm	Ensefalopati Tifosa	Demam Tifoid						Infectious	M2	N		N		N		survive		GIT	4	Klebsiella pneumoniae	Feces	5																					N	N
866	1	M	5.8	60	Referral	Me bacterial dd viral	Epilepsi						Neurology	M2	N		N		N		survive		N																									N	N
867	2	M	7	70	Referral	Kolestasis Ekstrahepatal ec atresia bilier							Gastrohepatology	M2	N		N		N		survive		N																									N	N
868	2	F	10.5		Referral	Enchephalitis viral	CAP ec e coli	Shock septic	Sepsis severe	DCA tanpa dehidrasi			Sepsis	PICU	N		Y	7	Y	7	survive		CAUTI	7	Enterococus faecalis	Urine	7																					Y	Klebsiella Pneumonia
869	1	F	3.6	57	Self adm	TB paru	Pneumonia	Anemia dg hepatomegali					Respiratory	M2	N		N		N		survive		N																									Y	E Coli, Pseudomonas aeruginosa
870	4	F			Transfer	Miokarditis	AKI						Cardiovascular	M4	N		N		N		survive		N																									N	N
871	2	M	7.5	76	Self adm	Pneumonia	PJB sianotik	DS					Respiratory	M2	N		N		N		survive		N																									N	N
872	2	M	8.3	74	Referral	Abses hepar							Gastrohepatology	M2	N		N		N		survive		N																									N	N
873	3	F	23	119	Self adm	CKD st V	PJR						Neurology	M4	N		N		N		survive		N																									N	N
874	3	F	15	100	Self adm	PJB sianotik							Cardiovascular	M4	N		N		N		survive		N																									N	N
875	4	F	16	110	Referral	CKD st V	Riw SN	Edema Pulmo	HT st II	Anemia on CKD			Neurology	M4	N		N		Y	7	survive		UTI	4	E.Cloacae	Urine	5	HAP	20																			N	N
876	1	M	8.9	70	Transfer	Nefroblastoma							Hemato-oncology	M4	N		N		Y	4	survive		N																									N	N
877	4	M	31	151	Referral	PJR							Cardiovascular	M4	N		N		N		survive		URTI	13																								N	N
878	2	M	13	81	Self adm	PJB asianotik							Cardiovascular	M4	N		N		N		survive		N																									N	N
879	3	F	20	121	Referral	Hemiparesis	HT st II						Neurology	M4	N		N		N		survive		N																									N	N
880	4	M	45	165	Referral	GBD dd myelitis	Post trauma occuli						Neurology	M4	N		N		N		survive		N																									N	N
881	4	F	30	136	Self adm	SLE	Nefritis SLE	HT st II					Immunology	M4	N		N		N		survive		N																									N	N
882	3	F	20	128	Referral	Hepatitis typosa dd viral hepatitis	Typoid fever						Gastrohepatology	M2	N		N		N		survive		GIT	6																								Y	Negatif
883	2	M	6.7	77	Self adm	B20	TB paru	Parotis					Infectious	M2	N		N		N		survive		N																									Y	Negatif
884	2	M	9.8	82	Referral	KDK	GDD						Neurology	M4	N		N		N		survive		N																									N	N
885	1	M	4.5	62.5	Self adm	Prolonged fever	Pneumonia	PJB asianotik					Cardiovascular	M2	N		N		N		survive		GIT	19				HAP	41																			Y	Staphylococus hominis
886	1	F	4.3	57	Referral	Kolestasis Ekstrahepatal ec atresia bilier	CMV						Gastrohepatology	M2	N		N		Y	5	survive		N																									Y	Negatif
887	1	M	2.4	47	Transfer	Kolestasis ekstrahepatal dd intrahepatal	Konjungtivitis ods membaik	DS					Gastrohepatology	M4	N		N		N		survive		N																									N	N
888	2	M	6.5	67	Self adm	Pneumonia							Respiratory	M2	N		N		N		survive		N																									N	N
889	3	F	14	96	Self adm	PJB sianotik	DS						Cardiovascular	M4	N		N		N		survive		N																									N	N
890	3	M	20	117	Referral	Penkes ec kista cavum vergosa	GNA	HT st II	ISK	Upper GIT bleeding			Hemato-oncology	PICU	N		N		Y	2	survive		N																									N	N
891	4	F	32	141	Referral	Enchephalitis dd encephalopaty	Hipocalsemia						Neurology	PICU	N		N		N		survive		N																									N	N
892	2	F	7.5	73	Referral	SN	Hipoalbuminemia berat						Nephrology	M4	N		N		N		survive		N																									N	N
893	4	F	35	148	Referral	Neuropsikiatri lupus	GIT bleeding ec stress ulcer	Nefritis lupus					Immunology	M4	N		N		Y	3	survive		N																									Y	E Coli
894	3	F	17	111	Self adm	Nefritis HSP	Ods steroid induced glaukoma	DCA dg dehidrasi tak berat	AKI fase injury				Immunology	M4	N		N		N		survive		N																									N	N
895	2	M	10	85	Self adm	PJB sianotik							Cardiovascular	M4	N		N		N		survive		N																									N	N
896	4	M	36	159	Self adm	PJB sianotik							Cardiovascular	M4	N		N		N		survive		N																									N	N
897	3	M	23	121	Self adm	DCA dehidrasi tak berat	AKI						Gastrohepatology	M2	N		N		N		survive		N																									N	N
898	1	M	2.7	50	Referral	Dehidrasi tak berat	Fistel peristoma						Gastrohepatology	M4	N		N		N		survive		N																									N	N
899	4	F	25	130	Referral	Post external ventricular drainase	Hydrocephalus obst post EVD	Edema Cerebri					Neurology	PICU	N		Y	8	Y	8	survive		N																									Y	Klebsiella pneumonia, Streptococus viridans
900	4	M	30	128	Referral	PJB sianotik							Cardiovascular	M4	N		N		N		survive		N																									N	N
901	3	M	23	127	Referral	DHF gr III	Efusi pleura bilateral						Infectious	PICU	N		N		Y	3	survive		N																									N	N
902	2	M	25	112	Referral	Enchepalitis dengue	Sepsis	Shock septic	GIT bleeding ec stress ulcer	Edema paru	Flebitis		Sepsis	PICU	N		Y	4	Y	3	survive		Flebitis	5																								Y	Acinetobacter Baumanii, Streptococus mitis
903	4	M	26	140	Referral	PJB asianotik	Scabies						Cardiovascular	M4	N		N		N		survive		N																									N	N
904	2	F	9.6	94	Self adm	Vomitus Profuse dg dehidrasi tak berat	Epilepsi dd impatensi vp shunt dd ISK						Neurology	M2	N		N		N		survive		N																									N	N
905	2	F	10	82.5	Self adm	Illeus obstruktif ec enterocolitis	HAEC						Gastrohepatology	M2	N		N		N		survive		N																									N	N
906	3	F	20	113.5	Self adm	Pneumonia	Sepsis	Shock septic					Sepsis	PICU	N		Y	3	Y	4	survive		N																									Y	Candida Albicans, Streptococus viridans
907	1	M	3.1	52	Transfer	Spinal muscular atrofi tp I	Pneumonia ec HAP membaik						Neurology	M4	N		N		N		survive		HAP	6																								N	N
908	1	F	4.5	59	Referral	HAP	Prolonged fever ec virus susp	DS	Hirschprung disease	PJB asianotik			Respiratory	M2	N		N		N		survive		N																									N	N
909	4	M	45.5	155	Self adm	Chepalgia kronik intermiten ec neurocysticercosis							Neurology	M2	N		N		N		survive		N																									N	N
910	1	F	7	70	Referral	Prolonged fever ec susp TB	Riw kejang demam sederhana						Infectious	M2	N		N		N		survive		N																									N	N
911	2	M	8.2	70.5	Self adm	PJB asianotik							Cardiovascular	M4	N		N		N		survive		N																									N	N
912	1	M	22	120	Self adm	Nefritis HSP relaps	DCA dehidrasi tak berat						Immunology	M2	N		N		N		survive		N																									N	N
913	4	M	51	155	Self adm	HT	CKD st V on CAPD	Edema pulmo					Nephrology	M4	N		N		N		survive		N																									N	N
914	3	M	17.5	102	Self adm	GBS tp AIDP sensorimotor							Neurology	M4	N		N		N		survive		N																									Y	Stapylococus epidermidis
915	1	M	8.2	69	Self adm	ISK	Faringitis akut						Infectious	M2	N		N		N		survive		N																									Y	E Coli
916	1	F	6.8	57	Referral	DSS overcome	DCA dehidrasi tak berat						Infectious	PICU	N		N		Y	2	survive		N																									N	N
917	3	F	16	113.5	Self adm	KAD	DM tp I						Endocrine	M4	N		N		Y	3	survive		UTI	5																								N	N
918	4	M	62	164	Referral	Recurrent hipoglikemia ec hiperinsulinemia dd diabates melitus tp I dd tumor pituitari							Endocrine	M4	N		N		N		survive		N																									N	N
919	1	F	4.8	58	Self adm	Spontaneos bacterial peritonitis	Anemia gravis	Post kasai pd atresia bilier	Sirosis hepatis dg HT portal				Gastrohepatology	M2	N		N		N		survive		N																									N	N
920	4	M	22	137	Self adm	Ig A Nefropati							Nephrology	M4	N		N		N		survive		N																									N	N
921	1	M	7	62	Referral	Pneumonia							Respiratory	M2	N		N		N		survive		N																									N	N
922	1	F	5.3	60	Self adm	Tetraparese spastik	Susp infeksi intrauterine						Neurology	M4	N		N		N		survive		UTI	3	Negatif	Urine	3																					N	N
923	4	F	28	142	Self adm	CRS	ISK kompleks	Hidronefrosis st II					Nephrology	M4	N		N		N		survive		N																									N	N
924	2	M	5.6	66	Self adm	PJB sianotik							Cardiovascular	M4	N		N		N		died	Syok kardiogenik	N																									N	N
925	4	M	27	136	Self adm	Gastritis erosif	Abdominal epilepsi						Gastrohepatology	M4	N		N		N		survive		N																									N	N
926	3	F	25	126	Self adm	Varises esofagus	HT portal						Gastrohepatology	M4	N		N		N		survive		N																									N	N
927	2	M	17.5	111	Referral	Oedem cerebri							Neurology	M4	N		N		N		survive		N																									N	N
928	3	M	16	113	Self adm	Vomitus berulang susp impatensi vp shunt	Hidrocefalus obs dg vp shunt						Neurology	M4	N		N		N		survive		N																									N	N
929	3	M	20	99	Self adm	SN dependent steroid	HT st II	Hipokalemia	Glaukoma induce steroid				Nephrology	M4	N		N		N		survive		N																									N	N
930	2	F	10	91	Self adm	PJB asianotik	Steiner syndrome						Cardiovascular	M4	N		N		N		survive		N																									N	N
931	2	F	9.1	84	Self adm	PJB sianotik							Cardiovascular	M4	N		N		N		survive		N																									N	N
932	2	F	13	86	Self adm	PJB asianotik							Cardiovascular	M4	N		N		N		survive		N																									N	N
933	3	F	20	122	Self adm	PJB asianotik	Susp Steiner syndrome						Cardiovascular	M4	N		N		N		survive		N																									N	N
934	2	F	9	79	Self adm	Epilepsi	CMV						Neurology	M2	N		N		N		survive		N																									N	N
935	4	F	19	116	Referral	Upper GIT bleeding ec susp varises esofagus	Anemia normo-hipo						Gastrohepatology	M4	N		N		N		survive		N																									N	N
936	3	F	13	87	Self adm	DF dg expanded dengue							Infectious	M2	N		N		N		survive		N																									N	N
937	1	M	2.2	51	Transfer	Sepsis	Ulkus decubitus occipital membaik	Ventrikulo megali bilateral					Sepsis	M4	N		N		N		survive		N																									N	N
938	3	F	16.5	103	Self adm	Pneumonia	Epilepsi	Hipospadia hipofisis					Respiratory	M2	N		N		N		survive		N																									N	N
939	1	F	4.1	52	Referral	PJB sianotik							Cardiovascular	M4	N		N		Y	7	survive		N																									Y	Klebsiella Pneumonia
940	3	M	13	95	Referral	DMD							Neurology	M4	N		N		N		survive		N																									N	N
941	4	M	60	150	Self adm	Muscle spam ec hiponatremia	Riw SN						Neurology	M4	N		N		N		survive		GIT	4																								N	N
942	4	F	30	146	Self adm	Severe SLE	ISK	PJR					Immunology	M4	N		N		N		survive		N																									N	N
943	1	F	6	68	Self adm	Pneumonia	PJB asianotik						Cardiovascular	M2	N		N		N		survive		N																									N	N
944	3	F	14	116	Referral	LMN							Neurology	M4	N		N		N		survive		N																									N	N
945	3	F	12	101	Self adm	PJB asianotik							Cardiovascular	M4	N		N		N		survive		N																									N	N
946	2	M	15.5	106	Self adm	PJB asianotik							Cardiovascular	M4	N		N		N		survive		N																									N	N
947	4	F	30	135	Self adm	Severe SLE	Nefritis SLE	Riw AIHA					Immunology	M4	N		N		N		survive		N																									N	N
948	2	M	9.4	90	Self adm	Bronchiestasis	Pneumonia bilateral	PJB sianotik	Gizi buruk tp marasmik				Respiratory	PICU	N		N		N		survive		URTI	17				HAP	34																			Y	Serratia marcescens
949	2	M	5.7	60	Self adm	DCA ec rotavirus	Dehidrasi pd gizi buruk						Gastrohepatology	M2	N		N		N		survive		N																									Y	Klebsiella pneumonia
950	1	M	6.7	67	Referral	Pneumonia	Prolonged fever ec CMV	DCA					Neurology	M2	N		N		N		survive		GIT	14				URTI	25																			Y	Staphylococus hominis
951	1	F	22	129	Self adm	Kolestasis ec sterosis ductus choleductus	Riw trauma abdomen						Gastrohepatology	M2	N		N		N		survive		UTI	7	Negatif	Urine	9																					Y	Enterococus cloacae
952	1	F	5.6	62	Referral	CMV	DS	Mikrosefal					Neurology	M2	N		N		N		survive		N																									N	N
953	1	M	4.8	64	Self adm	DCA	Vomitus profuse dg dehidrasi tak berat	PJB asianotik					Gastrohepatology	M2	N		N		N		survive		GIT	5																								Y	Negatif
954	2	M	9.3	79	Self adm	Pneumonia	Ricket disease						Respiratory	M2	N		N		N		survive		N																									N	N
955	4	M	23.5	134	Referral	PJB sianotik							Cardiovascular	M4	N		N		N		survive		N																									N	N
956	3	M	34	127.5	Self adm	SN dependent steroid	Hipoalbuminemia berat	Efusi Pleura					Nephrology	M4	N		N		N		survive		N																									N	N
957	2	F	8.3	70.5	Self adm	CMV	TB paru	GDD	ADS SNHL				Neurology	M2	N		N		N		survive		N																									N	N
958	4	F	32	141	Self adm	PJB asianotik							Cardiovascular	M4	N		N		N		survive		N																									N	N
959	1	F	5.1	56	Referral	Pneumonia							Respiratory	M2	N		N		N		survive		N																									N	N
960	3	M	7	75	Self adm	Pneumonia	PJB asianotik						Cardiovascular	M2	N		N		N		survive		N																									N	N
961	1	F	4.3	57	Referral	Pneumonia	Laringomalacia						Respiratory	M2	N		N		N		survive		N																									N	N
962	1	M	3.6	51	Referral	PJB asianotik							Cardiovascular	M4	N		N		N		survive		N																									N	N
963	2	F	9.7	77	Referral	Pneumonia							Respiratory	M2	N		N		N		survive		N																									N	N
964	4	F	35	152	Self adm	Severe SLE	Nefritis SLE	ISK					Immunology	M4	N		N		N		survive		N																									Y	Negatif
965	2	F	12	102	Self adm	PJB sianotik							Cardiovascular	M4	N		N		N		survive		N																									N	N
966	4	M	41	155	Self adm	Gastroduodenitis dengan dehidrasi berat	Cyclic vomitus syndrome						Gastrohepatology	M4	N		N		N		survive		N																									N	N
967	1	F	2.7	49	Transfer	PJB sianotik							Cardiovascular	M4	N		N		N		survive		N																									N	N
968	4	M	27	128	Self adm	Anemia on CKD	CKD st V	Varises esofagus ec hipertensi porta					Nephrology	M4	N		N		N		survive		N																									N	N
969	4	F	37	160	Referral	PJR							Cardiovascular	M4	N		N		N		survive		N																									N	N
970	4	F	22		Referral	ME bacterial dd viral	GIT bleeding	Candidiasis oral					Neurology	M2	N		N		N		survive		N																									Y	Pseudomonas Stutzeri
971	4	F	50	158	Referral	SLE	Kardiodilatasi	Efusi Pleura dextra					Immunology	M4	N		N		N		survive		Likely	6																								N	N
972	2	M	11	82	Referral	DCA tanpa dehidrasi	Phimosis	ISK	Ileus fungsional				Gastrohepatology	M2	N		N		N		survive		N																									N	N
973	2	F	13	80	Referral	Epilepsi GTC	CP tetraparese spastik	AD SNHL profound	TORCH infect	GDD			Neurology	M2	N		N		N		survive		N																									N	N
974	4	F	37.5	146	Self adm	PJR	Edema pulmo						Cardiovascular	M4	N		N		N		survive		N																									N	N
975	4	M	54	160	Referral	SN dependent steroid							Nephrology	M4	N		N		N		survive		N																									N	N
976	1	M	5	58	Referral	PJB sianotik							Cardiovascular	M4	N		N		N		survive		N																									N	N
977	3	F	26	125	Referral	Epilepsi blm terkontrol	Psikiatri epilepsi dd konvulsi disosiasi						Neurology	M4	N		N		N		survive		N																									N	N
978	1	F	6.9	69	Self adm	Kolestasis ekstrahepatal cc atresia bilier	Sirosis hepatis dg HT porta	Hypoalbuminemia	Anemia normo-normo				Gastrohepatology	M4	N		N		N		survive		N																									N	N
979	4	F	39	134	Self adm	JIAS							Immunology	M4	N		N		N		survive		N																									N	N
980	2	M	10	96	Self adm	PJB asianotik							Cardiovascular	M4	N		N		N		survive		URTI	7																								N	N
981	3	M	18	105.5	Referral	CSWS	Riw trauma kepala						Endocrine	M4	N		N		Y	5	survive		N																									N	N
982	1	F	4.3	56	Transfer	Atresia bilier tp III	Anemia normo-normo						Gastrohepatology	PICU	Y	11	Y	4	Y	4	survive		N																									Y	Negatif
983	1	M	3.6	53	Self adm	Pneumonia	Spinal muscular atrophy tp I						Neurology	M2	N		N		N		survive		GIT	3																								N	N
984	4	F	38		Referral	DSS overcome	Efusi pleura	Upper GIT bleeding					Infectious	PICU	N		N		Y	2	survive		N																									N	N
985	4	F	36	148	Self adm	PJB asianotik	HT pulmonal						Cardiovascular	M4	N		N		N		survive		GIT	7																								N	N
986	1	M	7.9	69	Referral	Pneumonia	PJB asianotik						Respiratory	M2	N		N		N		survive		N																									N	N
987	2	F	6.5		Referral	PJB asianotik	DS						Cardiovascular	M4	N		N		N		survive		HAP	6																								N	N
988	2	M	10	85.5	Self adm	PJB asianotik							Cardiovascular	M4	N		N		N		survive		N																									N	N
989	4	F	48	137	Self adm	DCA tanpa dehidrasi	Thalasemia	Anemia on Thalasemia					Hemato-oncology	M2	N		N		N		survive		N																									N	N
990	2	F	9		Referral	ME viral dd bakterial	status epileptikus	Sepsis	CP	DCA	Pneumonia		Neurology	PICU	N		Y	10	Y	12	survive		N																									Y	Enterobacter aerogenes
991	1	F	4.7	56	Self adm	Pneumonia	PJB asianotik						Respiratory	M2	N		N		N		survive		UTI	11	Providencia stuartii, Enterococcus faecium	Urine	12																					Y	Providena Stuartii, Enterobacter faecium
992	1	M	6.4	62	Self adm	Kolestasis ekstrahepatal ec atresia bilier dd kolestasis intrahepatal							Gastrohepatology	M4	N		N		N		survive		Likely	33																								N	N
993	4	F	42	158	Referral	PJB asianotik	Asma	Dyspepsia	Faringitis akut				Respiratory	M2	N		N		N		survive		URTI	8																								N	N
994	1	F	4	59	Self adm	CMV	CRS	PJB asianotik					Neurology	M2	N		N		N		survive		URTI	5																								N	N
995	1	F	7.5	65	Referral	CMV							Neurology	M2	N		N		N		survive		N																									N	N
996	2	F	7.3	75	Self adm	Pneumonia	PJB asianotik	DS					Respiratory	M2	N		N		N		survive		N																									Y	Candida Albicans
997	2	F	5.8	69	Self adm	Pneumonia	PJB asianotik						Respiratory	M2	N		N		N		survive		N																									N	N
998	4	M	27	130	Self adm	CKD st V	HT gr II						Nephrology	M4	N		N		N		survive		N																									N	N
999	3	F	29	124	Referral	DSS overcome H-5	Efusi pleura dextra						Infectious	M2	N		N		N		survive		N																									N	N
1000	1	M	4.8	61	Referral	Pneumonia	PJB asianotik						Respiratory	M2	N		N		N		survive		N																									N	N
1001	2	M	7	79	Referral	DCA dengan dehidrasi	West syndrome dg gizi buruk	CMV					Gastrohepatology	M2	N		N		N		survive		HAP	4																								N	N
1002	1	M	6	68	Self adm	Wheezy Infant dd bronchiolitis							Respiratory	M4	N		N		N		survive		N																									N	N
1003	1	M	7.6	62	Referral	Me bacterial dd viral							Neurology	M2	N		N		N		survive		N																									N	N
1004	3	M	18	105	Referral	DCA tanpa dehidrasi							Gastrohepatology	M2	N		N		N		survive		N																									N	N
1005	1	M	6	59	Referral	CAP							Respiratory	M2	N		N		N		survive		N																									N	N
1006	3	M	18	100	Self adm	SNDS	Gastritis						Nephrology	M4	N		N		N		survive		N																									N	N
1007	4	M	35	156	Self adm	PJB sianotik							Cardiovascular	M4	N		N		N		survive		N																									N	N
1008	2	F	9	80	Referral	CAP	TB paru dl terapi bl V						Respiratory	M2	N		N		N		survive		N																									N	N
1009	3	F	27	129	Self adm	Hematoshezia	Hidrosefalus	Astrosytoma dl radioterapi					Neurology	M4	N		N		N		survive		N																									N	N
1010	2	M	15	100	Self adm	PJB asianotik							Cardiovascular	M4	N		N		N		survive		N																									N	N
1011	1	F	6	68	Referral	Prolonged fever	Pneumonia						Infectious	M2	N		N		N		survive		N																									N	N
1012	2	F	7.5	70	Referral	Pneumonia dd PCP	HIV dlm terapi						Infectious	M2	N		N		N		survive		GIT	4				UTI	11																			Y	Negatif
1013	4	F	17	130	Referral	DM tp I							Endocrine	M4	N		N		N		survive		N																									N	N
1014	1	M	7.1	69	Referral	PJB sianotik							Cardiovascular	M2	N		N		N		survive		N																									Y	Negatif
1015	1	M	4.7	50	Self adm	Hidronefrosis Sinistra ec pelvicoureteric junction obstruction							Nephrology	M4	N		N		N		survive		N																									N	N
1016	4	F	33	140	Self adm	Supraventricular tachycardia	Dyspepsia						Cardiovascular	M4	N		N		N		survive		N																									N	N
1017	3	F	17	115	Referral	Fever of unknown origin	DCA tanpa dehidrasi						Infectious	M2	N		N		N		survive		N																									N	N
1018	4	F	32	147	Self adm	Severe SLE	PJR						Immunology	M4	N		N		N		survive		N																									Y	Negatif
1019	4	F	32.5	143.5	Self adm	SNRS	CKD st III	Hipoalbumin berat					Nephrology	M4	N		N		N		survive		N																									N	N
1020	2	M	10	86.5	Self adm	CAP dd TB infection							Respiratory	M2	N		N		N		survive		N																									N	N
1021	1	F	6.1	68	Self adm	PJB sianotik							Cardiovascular	M4	N		N		N		survive		N																									N	N
1022	4	F	40	151	Self adm	PJB asianotik							Cardiovascular	M4	N		N		N		survive		N																									N	N
1023	4	F			Referral	DM tp I	Hipertiroid	PJB asianotik					Endocrine	M4	N		N		N		survive		N																									Y	Staphylococus aureus
1024	2	F	13	87	Self adm	Epilepsi	CMV	Rubella	Cerebral palsy				Neurology	M4	N		N		N		survive		N																									N	N
1025	4	M	56	162	Referral	Hidrosefalus post vp shunt							Neurology	M4	N		N		N		survive		N																									N	N
1026	4	F	42	158	Referral	Severe SLE dl protokol bl ke II	HT st II	Nefritis SLE	Efusi pericardium				Immunology	M4	N		N		N		survive		N																									N	N
1027	4	F	37	152	Self adm	Severe SLE dl protokol bl ke III	Nefritis SLE	Neuropsikiatrik lupus					Immunology	M4	N		N		N		survive		N																									Y	Kocuria Kristinae
1028	4	F	15.5	110	Referral	Anemia on CKD	CKD st V ec SN on CAPD	HT st II					Nephrology	M4	N		N		N		survive		N																									N	N
1029	1	M	4.2	54	Referral	Epilepsi	Hidrosefalus	Kolestasis intrahepatal dd extrahepatal					Neurology	M4	N		N		N		survive		N																									Y	Staphylococus Sciuri
1030	2	M	8.8	76	Referral	PJB asianotik	DS	GDD					Cardiovascular	M4	N		N		N		survive		N																									N	N
1031	1	M	3.3	52	Referral	Laringomalacia dd laryngeal web							Respiratory	M4	N		N		N		survive		N																									N	N
1032	3	F	14	107.5	Referral	PJB asianotik							Cardiovascular	M4	N		N		N		survive		N																									N	N
1033	1	M	4	59	Self adm	Kolestasis ekestrahepatal ec atresia bilier	PJB sianotik	DCA tanpa dehidrasi	Gizi buruk	ARDS severe	VAP		Gastrohepatology	M2	N		N		N		survive		Likely	18	Negatif	Blood	18	VAP	21	Klebsiella pneumoniae	Aspirat Trakhea	19																Y	Negatif
1034	2	F	6.9	69	Referral	Pneumonia	Efusi pleura	Edema anasarka					Respiratory	M2	N		N		N		survive		Likely	7																								Y	Negatif
1035	4	M	55	153	Self adm	PJB sianotik	HT st I tak berat						Cardiovascular	M4	N		N		N		survive		N																									N	N
1036	1	M	4.8	69	Self adm	Pneumonia	PJB sianotik	Mikrosefal	Dandy walker variant				Respiratory	M2	N		N		N		died	Sepsis	GIT	14																								N	N
1037	2	M	9.9	74	Referral	Cerebral CMV disease	CP tetraparese spastik	GDD					Neurology	M2	N		N		N		survive		HAP	3																								N	N
1038	1	F	6.5	57	Referral	Riwayat SE	Edema Cerebri	SDH	DCA	Gizi buruk tp marasmik			Neurology	PICU	Y	7	N		Y	6	died	Sepsis	BSI	8	Klebsiella pneumoniae	CVC	10																					N	N
1039	2	F	7	72	Self adm	Infeksi CMV							Neurology	M2	N		N		N		survive		N																									N	N
1040	2	M	9.4	75	Self adm	Cerebral CMV disease							Neurology	M2	N		N		N		survive		N																									N	N
1041	1	M	5	56	Referral	Pneumonia	Hernia umbilikalis						Respiratory	M2	N		N		N		survive		N																									N	N
1042	1	M	4.3	59	Referral	Pneumonia							Respiratory	M2	N		N		N		survive		N																									N	N
1043	2	M	13	100	Referral	DCA dg dehidrasi tak berat							Gastrohepatology	M2	N		N		N		survive		N																									N	N
1044	4	F	28	126	Referral	DSS	Encephalopaty dengue	Efusi pleura	GIT bleeding				Infectious	PICU	N		N		N		survive		N																									N	N
1045	2	F	15	104	Referral	PJB asianotik	Vomitus tanpa tanda dehidrasi						Cardiovascular	M4	N		N		N		survive		N																									N	N
1046	1	F	26		Referral	Asma intermitten	Rhinofaringitis akut						Respiratory	M4	N		N		N		survive		N																									N	N
1047	1	M	6.8	70	Referral	CAP	Anemia Mikro-Hipo	Sepsis	Dehidrasi tak berat	Aki fase failure			Respiratory	PICU	Y	20	Y	43	Y	31	survive		Likely	7				VAP	22																			Y	Pseudomonas aeruginosa, Candida Prapsilosis
1048		M	7.6		Referral	SE	ME viral	Pneumonia	GIT bleeding				Neurology	PICU	N		Y	4	Y	4	survive		N																									N	N
1049	1	M	6.4	70.5	Referral	CAP	CP tetraparese spastik	GDD					Neurology	PICU	N		N		N		survive		N																									Y	Streptomonas maltopilia, Candida tropicalis
1050	4	F	42.5	149	Self adm	SLE	Nefritis SLE	HT st II	Common cold	Hipoalbuminemia			Immunology	M4	N		N		N		survive		N																									N	N
1051	4	M	23	132	Referral	PJB asianotik							Cardiovascular	M4	N		N		N		survive		URTI	9																								N	N
1052	3	F	15	110	Self adm	Proloned fever ec TB paru	Typoid fever						Infectious	M2	N		N		N		survive		N																									N	N
1053	2	M	12	90	Self adm	Pneumonia	CP tetraparese spastik	Mikrosefal	Epilepsi				Neurology	M2	N		N		N		survive		N																									N	N
1054	3	F	17	117	Referral	PJB asianotik							Cardiovascular	M4	N		N		N		survive		N																									N	N
1055	4	F	36	151	Self adm	PJR							Cardiovascular	M4	N		N		N		survive		N																									N	N
1056	2	M	9.2	84.5	Self adm	PJB sianotik							Cardiovascular	M4	N		N		N		survive		N																									N	N
1057	1	F	3.8	55	Referral	DCA dg dehidrasi tak berat	Hipotiroid kongenital	DS	PJB asianotik				Gastrohepatology	M2	N		N		N		survive		N																									N	N
1058	2	F	6.1	69.5	Self adm	Cholestasis intrahepatal dd ekstrahepatal	Mikrosefali						Gastrohepatology	M4	N		N		N		survive		N																									N	N
1059	3	F	19	112	Referral	Nefritis HSP							Nephrology	M4	N		N		N		survive		N																									N	N
1060	4	F	21	110	Referral	CKD st V	SN	HT st II					Nephrology	M4	N		N		N		survive		UTI	4	Negatif	Urine	5																					N	N
1061	3	F	29	114	Referral	Hematemesis melena ec gastritis	Varises esofagus	Anemia ec blood loss					Gastrohepatology	M4	N		N		N		survive		N																									N	N
1062	4	F	25	140	Self adm	Hematheresis et hematochezia ec varises esofagus	Gastritis erosif						Gastrohepatology	M4	N		N		N		survive		N																									N	N
1063	3	F	22	124	Self adm	Severe SLE	Nefritis SLE	HT terkontrol					Immunology	M4	N		N		N		survive		N																									N	N
1064	1	F	3.5	55	Self adm	DCA dg dehidrasi tak berat	DS klinis	Hipotiroid	Diaper rush	PJB asianotik			Gastrohepatology	M4	N		N		N		survive		N																									N	N
1065	4	M	47	140	Referral	Enchephalopaty dengue	DHF gr I						Infectious	M2	N		N		N		survive		N																									N	N
1066	1	F	3.9	53	Self adm	PJB asianotik							Cardiovascular	M4	N		N		N		survive		N																									N	N
1067	4	F	33	147	Self adm	HSP	Epigastric pain ec HSP dd gastritis						Immunology	M4	N		N		N		survive		N																									N	N
1068	1	F	8.1	80	Self adm	PJB asianotik	Endocarditis						Cardiovascular	M4	N		N		N		survive		HAP	12																								Y	Negatif
1069	1	M	4.9	61	Self adm	PJB asianotik							Cardiovascular	M2	N		N		N		survive		GIT	13				Likely	28	Negatif	Blood	30	URTI	44														Y	Staphylococus hominis
1070	3	F	7.9	69	Self adm	Paraparesis spastik	Upper motor neuron	Myelitis transversa					Neurology	M4	N		N		N		survive		N																									N	N
1071	3	F	24	118	Referral	Edema anasarka ec hipoalbuminemia berat	Sindrom nefrotik resisten steroid						Nephrology	M4	N		N		N		survive		N																									N	N
1072	1	F	2.3	47	Transfer	Kolestasis ec atresia bilier	Sindrom Alagille	Caroli disease	PJB asianotik	Anemia normo-normo	DS		Gastrohepatology	M4	N		N		N		survive		N																									N	N
1073	2	M	15	108	Self adm	PJB sianotik							Cardiovascular	M4	N		N		N		survive		N																									N	N
1074	1	F	3.5	53	Referral	Kolestasis ekstrahepatal dd intrahepatal	Atresia bilier	Anemia normo-normo					Gastrohepatology	M4	N		N		N		survive		N																									N	N
1075	1	M	8.7	69	Referral	Meningoencephalitis ec bakterial dd viral	DCA tanpa dehidrasi						Neurology	M2	N		N		N		survive		UTI	18																								Y	Salmonella
1076	1	M	4.2	44	Referral	Pneumonia	Palatoscisis	Spinal muscular atrofi tp I					Neurology	M2	N		N		N		survive		N																									Y	Serratia fonticola, Staphylococus Aureus
1077	1	M	6.4	65	Self adm	CMV disease							Neurology	M2	N		N		N		survive		N																									N	N
1078	1	M	7.5	70	Self adm	Cerebral CMV disease							Neurology	M2	N		N		N		survive		N																									N	N
1079	1	F	4.5	55	Referral	Pneumonia							Respiratory	M2	N		N		N		survive		N																									Y	Negatif
1080	1	M	45	140	Referral	SN resisten steroid	Vomitus tanpa tanda dehidrasi						Nephrology	M2	N		N		N		survive		N																									N	N
1081	4	M	23	134	Referral	DMD							Neurology	M4	N		N		N		survive		N																									N	N
1082	4	F	26	128	Self adm	B20	Ektima	PCP	Gizi Buruk				Infectious	M2	N		N		N		survive		N																									N	N
1083	1	M	5.4	66	Referral	Pneumonia							Respiratory	M2	N		N		N		survive		N																									N	N
1084	2	F	5.8	70	Self adm	Pericarditis TB	Feeding problem						Cardiovascular	M2	N		N		N		survive		N																									Y	Negatif
1085	2	M	13	91	Referral	PJB asianotik							Cardiovascular	M4	N		N		N		survive		URTI	5																								N	N
1086	1	M	5.3	57	Self adm	Gizi buruk tipe kwarsiorkor	Hipoalbuminemia berat dg oedem	Anemia mikro-hipo					Malnutrition	M4	N		N		N		survive		GIT	6																								N	N
1087	3	M	17	103	Referral	Hypoalbuminemia	Hiponatremia	SNRS					Nephrology	M4	N		N		N		survive		N																									N	N
1088	3	F	15	120	Referral	SE	PJB asianotik						Neurology	M4	N		N		N		survive		N																									N	N
1089	4	F	55	160	Referral	Epilepsi atonik							Neurology	M4	N		N		N		survive		N																									N	N
1090	3	F	15	111	Referral	SN							Nephrology	M4	N		N		N		survive		N																									N	N
1091	2	F	8.1	80	Transfer	Massa intrabdomen ec susp kista ovarium	Kolestasis	Hepatitis					Gastrohepatology	M4	N		N		N		survive		N																									N	N
1092	2	M	13	95	Self adm	PJB sianotik							Cardiovascular	M4	N		N		N		survive		N																									N	N
1093	4	F	43	157	Self adm	Severe SLE	Nefritis SLE	HT st II	Efusi pericardium				Immunology	M4	N		N		N		survive		N																									N	N
1094	4	F	37	152	Self adm	Nefritis SLE	Neuropsikiatri Lupus						Immunology	M4	N		N		N		survive		N																									N	N
1095	3	F	31	131	Referral	Dyspepsia ec gastritis dd duodenitis	Hematoschezia						Gastrohepatology	M4	N		N		N		survive		N																									N	N
1096	3	F	26	130	Self adm	Nefritis SLE	ISK						Immunology	M4	N		N		N		survive		N																									N	N
1097	4	F	43	157	Referral	Paraparesis inferior	Lesi LMN	ISK					Neurology	M4	N		N		Y	19	survive		CAUTI	11	E Coli	Urine	11																					N	N
1098	3	F	28	135	Transfer	Anemia gravis	GIT bleeding ec trombositopenia						Hemato-oncology	M4	N		N		N		survive		N																									N	N
1099	3	F	19	105	Referral	Pneumonia							Respiratory	M4	N		N		N		survive		N																									N	N
1100	4	F	48	162	Self adm	Severe SLE	Nefritis lupus	Neuropsikiatrik lupus	Hipoalbuminemia	Hipokalemia			Immunology	M4	N		N		N		survive		UTI	3	E.Coli	Urine	3																					N	N
1101	1	F	5.5	60	Referral	Epilepsi	Ketoasidosis diabetikum	DM tp I					Endocrine	M4	N		N		N		survive		N																									N	N
1102	4	F	20	137	Referral	PJB asianotik							Cardiovascular	M4	N		N		N		survive		N																									N	N
1103	4	F	28	132	Referral	PJB asianotik							Cardiovascular	M4	N		N		N		survive		N																									N	N
1104	3	F	15	112	Referral	PJB asianotik							Cardiovascular	M4	N		N		N		survive		N																									N	N
1105	4	F	43	150	Referral	PJB sianotik							Cardiovascular	M4	N		N		N		died	Shock kardiogenik	N																									N	N
1106	4	F	24	135	Referral	SLE	Nefritis SLE	ISK					Immunology	M4	N		N		N		survive		GIT	15	Klebsiella pneumoniae	Feces	15																					Y	Negatif
1107	4	F	36	138	Referral	Epilepsi	Involuntary movement	Paraparese flaccid					Neurology	M4	N		N		N		survive		N																									N	N
1108	3	F	14.5	102	Self adm	PJB asianotik							Cardiovascular	M4	N		N		N		survive		N																									N	N
1109	2	M	15	102	Self adm	Epilepsi	Syndrome lennox garant	Severe Conjuctive Imparrevent					Neurology	M4	N		N		N		survive		N																									N	N
1110	2	M	10.5	84	Self adm	PJB asianotik							Cardiovascular	M4	N		N		N		survive		N																									N	N
1111	3	M	20	115	Referral	GNAPS	HT st II	CHF dg bradiaritmia					Nephrology	M4	N		N		N		survive		N																									N	N
1112	1	F	5.5	59	Referral	PJB asianotik							Cardiovascular	M4	N		N		N		survive		N																									N	N
1113	4	F	20	110	Referral	HT	CKD st V on CAPD	SNRS					Nephrology	M4	N		N		N		survive		UTI	5																								N	N
1114	4	F	51	152	Referral	SLE berat	Hipoalbuminemia						Immunology	M4	N		N		N		survive		GIT	7																								Y	Negatif
1115	4	M	71	169	Referral	PJB sianotik							Cardiovascular	M4	N		N		N		survive		N																									N	N
1116	1	M	3.8	52	Referral	Infantile spasme ec congenital infection							Neurology	M4	N		N		N		survive		N																									N	N
1117	4	F	38.5	137	Referral	Severe SLE	PJR	ISK					Immunology	M4	N		N		N		survive		N																									N	N
1118	2	F	9	71	Referral	SN dependent steroid							Nephrology	M4	N		N		N		survive		N																									N	N
1119	4	F	26	140	Referral	Hematemesis ec gastritis dd varises esofagus	Hematoschezia ec kolitis dd polip						Gastrohepatology	M4	N		N		N		survive		N																									N	N
1120	4	F	40	153	Referral	PJB asianotik							Cardiovascular	M4	N		N		N		survive		N																									Y	Negatif
1121	2	F	14	62	Referral	Ileus Paralitik	Sepsis	Prolonged dengue					Sepsis	PICU	Y	13	Y	7	Y	9	survive		VAP	5	Acinetobacter baumanii	ETT	8																					Y	Klebsiella pneumonia, enterococus faecalis
1122	1	F	6.5		Referral	Pneumonia	DS	PJB asianotik	Sepsis	DCA tanpa dehidrasi			Sepsis	PICU	N		Y	9	Y	9	survive		N																									Y	E Coli
1123	1	M	4.2	69	Referral	ME viral dd bakterial	Pneumonia	Anemia	Oedem pulmo	PJB sianotik			Neurology	PICU	N		N		Y	2	survive		N																									Y	E Cloacae, S aureus
1124	3	M	20	116	Referral	Tetanus	Caries dentist	Oral Trush					Neurology	PICU	N		N		N		survive		N																									Y	E Cloacae, S Salivarius
1125	2	F	8.7	80	Referral	Pneumonia	CP						Respiratory	PICU	N		Y	5	Y	6	survive		N																									Y	Streptococus mitis
1126	2	M	9.2	72	Referral	DHF gr III	Phymosis						Infectious	PICU	N		N		N		survive		N																									N	N
1127	1	F	3.5	57	Referral	Pneumonia	PJB asianotik	DCA tanpa dehidrasi					Cardiovascular	M2	N		N		N		died	Shock kardiogenik	UTI	14	Klebsiella pneumoniae	Urine	15																					N	N
1128	4	F	49	148	Referral	SLE	Dengue fever						Immunology	M2	N		N		N		survive		N																									Y	Negatif
1129	3	F	14	102	Self adm	PJB sianotik	Pneumonia						Respiratory	M2	N		N		N		survive		N																									N	N
1130	2	M	8.8	73	Referral	Hidrosefalus post vp shunt	CMV						Neurology	M2	N		N		N		survive		N																									N	N
1131	4	M	27	136	Referral	Vomitus profuse	Hepatitis akut						Gastrohepatology	M2	N		N		N		survive		N																									N	N
1132	3	F	23	120	Self adm	B20	Anemia ec hematoshezia	Hematoshezia ec hemoroid					Infectious	M2	N		N		N		survive		N																									N	N
1133	3	F	14.5	109	Referral	PJB sianotik							Respiratory	M4	N		N		N		survive		URTI	5																								N	N
1134	1	M	10	76	Referral	Shock sepsis	ISK	Pneumonia					Sepsis	M2	N		Y	3	N		survive		N																									Y	Streptococus mitis
1135	4	F	29	153	Transfer	HSP nefritis	ISK	Dehidrasi pada gizi buruk					Nephrology	M4	N		N		N		survive		N																									N	N
1136	2	M	9.6	63	Referral	Osteogenesis imperfecta	Commond cold						Endocrine	M4	N		N		N		survive		URTI	5																								N	N
1137	3	F	14	112	Referral	Vomitus Profuse dg dehidrasi	Hipoglikemia	Glaukoma					Gastrohepatology	M4	N		N		N		survive		N																									N	N
1138	2	F	8.3	65	Referral	Corpal jepit rambut gaster							Gastrohepatology	M4	N		N		N		survive		N																									N	N
1139	3	F	24	129	Referral	Varises esofagus	Bantys syndrome						Gastrohepatology	M4	N		N		N		survive		N																									N	N
1140	2	M	13.5	106	Referral	DSS	Efusi pleura						Infectious	PICU	N		N		Y	4	survive		N																									N	N
1141	1	F	9.1	73	Referral	DSS	Efusi pleura	Acites					Infectious	PICU	N		N		Y	3	survive		N																									N	N
1142	2	F	8.2	79	Referral	Shock sepsis	Sepsis	Ensefalitis viral	DCA akut tanpa dehidrasi	TB dlm terapi			Sepsis	PICU	Y	9	Y	1	Y	5	survive		N																									Y	Staphylococus hominis
1143	1	M	15	120	Referral	Edema pulmo	DSS	Efusi pleura	Acites	Cardiomyopaty	Enchepalopaty dengue		Infectious	PICU	y	5	y	5	Y	6	survive		N																									Y	Streptococus viridans
1144	1	M	7.3	74	Self adm	Penkes ec susp hidrosefalus ec tumor	status epileptikus	Kipi Campak					Neurology	PICU	N		Y	4	Y	4	died	Sepsis	N																									Y	Negatif
1145	2	M	9.7		Referral	Enchephalitis viral dd bakterial	Sepsis	Shock septic	Dca tanpa dehidrasi	HAP			Neurology	PICU	N		Y	4	Y	9	survive		HAP	3				Likely	17																			Y	Negatif
1146	3	F	22	123	Referral	DSS	Efusi pleura bilateral	Acites	GIT bleeding				Infectious	PICU	N		N		Y	2	survive		N																									N	N
1147	4	M	29	121	Transfer	DSS overcome							Infectious	PICU	N		N		N		survive		N																									N	N
1148	3	F	27	134	Referral	DSS overcome	Efusi pleura						Infectious	PICU	N		N		Y	3	survive		N																									N	N
1149	4	M	56	160	Referral	HT st II	Primary glomeronefrine akut	AKI free failure	Resp failure ec edema pulmo	Efusi pleura	Acites		Nephrology	M4	Y	7	Y	7	Y	11	died	Cardio respiratory failure	Likely	7																								Y	E.Coli, P aeruginosa
1150	1	M	5	55	Self adm	Sepsis	Ht st II	PJB asianotik	Pneumonia				Sepsis	PICU	Y	6	Y	19	N		died	Pneumonia	VAP	8																								Y	Pseudomonas Lutesla, E Faecalis
1151	1	M	9	68	Referral	ME	DCA	Syok Septic	Pneumonia	Anemia			Sepsis	PICU	N		Y	3	Y	5	survive		HAP	7																								Y	E. Cloacae, S. Viridans
1152	3	F	35	133	Referral	Severe sepsis	Shock septic	DSS overcome	Edeme pulmo	Efusi pleura	MODS		Sepsis	PICU	Y	4	Y	5	Y	5	died	MODS	N																									Y	Candida tropicalis
1153	1	F	27		Referral	DSS overcome	Efusi pleura	GIT bleeding					Infectious	PICU	N		N		Y	4	survive		N																									N	N
1154	2	M	7.7	78	Referral	DSS overcome	Encephalopathy dengue	Sepsis	Hipoalbuminemia	Efusi pleura			Infectious	PICU	N		Y	3	Y	4	survive		N																									Y	Negatif
1155	4	M	76	167	Referral	DSS overcome	Efusi pleura	Obesitas					Infectious	PICU	N		N		Y	4	survive		N																									N	N
1156	3	M	18	112	Referral	DSS overcome	Efusi pleura bilateral	Upper GIT bleeding					Infectious	PICU	N		N		Y	6	survive		N																									N	N
1157	3	M	15	100	Referral	DSS overcome	Efusi pleura dextra						Infectious	PICU	N		N		Y	4	survive		N																									N	N
1158	1	F	8.5	75	Referral	Dengue fever							Infectious	PICU	N		N		Y	3	survive		N																									N	N
1159	1	F	6.5	65	Transfer	Pneumonia	Edema pulmo	PJB asianotik	DS	DCA tanpa dehidrasi	Hipoglikemia		Cardiovascular	M4	N		N		N		died	Oedem pulmo	Likely	10																								N	N
1160	4	M	35	152	Referral	Hematoshezia ec melena	Anemia gravis						Gastrohepatology	M4	N		N		N		survive		N																									N	N
1161	3	F	14	110	Referral	Hemolitis Uremic Syndrome	Acute renal failure	Encephalopaty urenicum	Hiponatremia berat	ISK	HAP		Nephrology	M4	Y	21	N		Y	15	survive		HAP	8				CAUTI	10	E.Faecalis	Urine	16																N	N
1162	4	M	20	129	Referral	Encephalitis viral	Epilepsi uncontroled	Bantis Syndrome					Neurology	PICU	Y	23	N		Y	6	survive		Likely	14																								N	N
1163	4	F	54	149	Referral	PJB sianotik	Vomitus tanpa tanda dehidrasi						Cardiovascular	M4	N		N		N		died	Syok kardiogenik	URTI	3																								N	N
1164	4	M	36	143	Self adm	Chest pain ec gastritis	PJB asianotik	Varices esofagus	HT portal				Gastrohepatology	M4	N		N		N		survive		N																									N	N
1165	1	F	2.4	46	Referral	Hidrosefalus obstruktive	Apneu						Neurology	M4	N		N		N		died	Apneu DNR	N																									N	N
1166	2	F	10	80	Self adm	PJB asianotik							Cardiovascular	M4	N		N		N		survive		N																									N	N
1167	3	M	30	131	Self adm	Vomitus profuse tanpa tanda dehidrasi	Epilepsi abdominal						Gastrohepatology	M4	N		N		N		survive		N																									N	N
1168	1	M	6.7	69	Self adm	PJB asianotik							Cardiovascular	M4	N		N		N		survive		N																									N	N
1169	2	F	5.6	66	Referral	PJB sianotik							Cardiovascular	M4	N		N		N		survive		N																									N	N
1170	4	F	39	152	Self adm	Nefritis SLE	Neuropsikiatri Lupus	ISK					Immunology	M4	N		N		N		survive		N																									Y	S Haemoliticus
1171	4	F	39	158	Self adm	SLE berat	Nefritis SLE	HT st II	Efusi pericardium				Immunology	M4	N		N		N		survive		N																									N	N
1172	1	F	22	125	Referral	Gastritis	Vomitus tanpa tanda dehidrasi						Gastrohepatology	M4	N		N		N		survive		N																									N	N
1173	3	M	19	112	Referral	DMD							Neurology	M4	N		N		N		survive		N																									N	N
1174	3	M	34	122	Referral	DMD							Neurology	M4	N		N		N		survive		N																									N	N
1175	3	F	17	122	Self adm	PJB asianotik	DS	GDD					Cardiovascular	M2	N		N		N		survive		N																									N	N
1176	1	M	38	139	Self adm	JIA	PJR	Prolonged fever	MAS				Immunology	M2	N		N		N		survive		N																									Y	Negatif
1177	1	F	30	147	Self adm	HSV							Neurology	M2	N		N		N		survive		N																									N	N
1178	2	M	7.2	75	Referral	Diare Kronis							Gastrohepatology	M2	N		N		N		survive		N																									N	N
1179	1	F	6.4	70	Referral	Pneumonia	CMV						Respiratory	M2	N		N		N		survive		N																									N	N
1180	3	F	15	107	Referral	Measles	Pneumonia						Infectious	M2	N		N		N		survive		N																									N	N
1181	3	F	20	121	Referral	Enshefalitis	Edema cerebri						Neurology	M2	N		N		N		survive		N																									Y	Negatif
1182	1	M	3	45	Referral	Sepsis	Pneumonia	ME bacterial dd viral					Sepsis	M2	N		N		N		survive		N																									N	N
1183	2	M	10.5		Referral	Pneumonia	Morbili						Respiratory	M2	N		N		N		survive		N																									N	N
1184	2	M	6.2	62.5	Referral	Pneumonia							Respiratory	M2	N		N		N		survive		N																									N	N
1185	1	F	3.5	57.5	Self adm	Ileus fungsional ec hirsprunge disease	Laringomalacia						Gastrohepatology	M4	N		N		N		survive		N																									N	N
1186	1	M	2.5	47	Self adm	PJB asianotik							Cardiovascular	M4	N		N		N		survive		N																									N	N
1187	4	M	22	116	Referral	Barther syndrome	Hipomagnesium	Cerebral palsy	Epilepsi	Dermatitis atrofi	Diaper rush		Neurology	M4	N		N		N		survive		N																									N	N
1188	4	F	30	150	Referral	Tetraparese spastik	Lesi LMN	Abses cerebri	PJB sianotik	Rhinosinusitis kronis maxilaris	Post EVD		Neurology	M4	N		N		Y	6	survive		CAUTI	47																								Y	Negatif
1189	3	F	14.5	104	Referral	Neuroblastoma dg bone metastase							Hemato-oncology	M4	N		N		N		survive		N																									N	N
1190	4	F	18.5	128	Referral	PJB asianotik	Gizi buruk tp marasmik						Cardiovascular	M4	N		N		N		survive		N																									N	N
1191	1	M	10	85	Referral	PJB asianotik							Cardiovascular	M4	N		N		N		survive		N																									N	N
1192	4	F	52.5	167	Referral	PJB asianotik							Cardiovascular	M4	N		N		N		survive		N																									N	N
1193	4	M	60	147	Referral	Encephalopathy	HT emergency	SNRS	Common cold				Nephrology	PICU	N		N		Y	2	survive		N																									N	N
1194	4	M	53	150	Self adm	Vomitus	RFA	PJB sianotik	Abses cerebri				Cardiovascular	M4	N		N		N		survive		N																									N	N
1195	4	F	36	155	Referral	Nefritis SLE	ISK	Anemia normo-normo	CKD				Immunology	M4	N		N		N		died	Oedem pulmo	N																									Y	Negatif
1196	4	M	45	148	Referral	PJB asianotik							Cardiovascular	M4	N		N		N		survive		N																									N	N
1197	1	F	7	69	Referral	PJB asianotik							Cardiovascular	M4	N		N		N		survive		URTI	4																								N	N
1198	4	F	40	158	Referral	PJB asianotik							Cardiovascular	M4	N		N		N		survive		N																									N	N
1199	1	M	5.5	58	Referral	Kolestasis Intrahepatal dd ekstrahepatal	Commond cold	Miliaria					Gastrohepatology	M4	N		N		N		survive		N																									N	N
1200	4	F	45	157	Referral	PJB asianotik							Cardiovascular	M4	N		N		N		survive		N																									N	N
1201	4	F	27	134	Referral	CKD st V	DCA tanpa dehidrasi	HT St I	Renal Osteoclasi	Dispepsia	Oral trush		Nephrology	M4	N		N		N		survive		Likely	9	Negatif	Bahan lainnya	9																					Y	E Coli
1202	2	M	11	93	Referral	Epilepsi	Cerebral palsy tetraparese spastik	Microcephaly	Vomitus tanpa tanda dehidrasi				Neurology	M4	N		N		N		survive		N																									N	N
1203	2	M	15	99	Referral	Asma intermitten	Epilepsi	GDD					Respiratory	M4	N		N		N		survive		N																									N	N
1204	4	F	39	158	Referral	SLE berat	Nefritis SLE	HT st II	Efusi pericardium				Immunology	M4	N		N		N		survive		N																									Y	Negatif
1205	1	F	3	49	Referral	Laringomalacia tp I	CTEV billateral	Shelldown hall syndrome	Hiperkalemia				Respiratory	M4	N		N		N		survive		N																									N	N
1206	2	M	14	110	Referral	PJB sianotik							Cardiovascular	M4	N		N		N		survive		N																									N	N
1207	2	F	7	64	Referral	Hipoalbuminemia	Sirosis hepatis	Gizi buruk tp marasmik	CMV				Gastrohepatology	M4	N		N		N		survive		N																									N	N
1208	2	M	18	97	Referral	SN dependent steroid	Commond cold	Hipoalbuminemia	HT St I				Nephrology	M4	N		N		N		survive		N																									N	N
1209	4	M	29	134	Referral	Periodic paralytic	Hipocalemia						Neurology	M4	N		N		N		survive		N																									N	N
1210	4	F	40	152	Referral	Severe SLE	Nefritis SLE						Immunology	M4	N		N		N		survive		UTI	5																								N	N
1211	4	M	16	132	Referral	Epilepsi	Mikrocephal	Disabilitas	Oral candidiasis	Gizi buruk tp marasmik			Neurology	M4	N		N		N		survive		N																									N	N
1212	4	F	27	140	Self adm	Total AV block	Post pemasangan PPM						Cardiovascular	M4	N		N		N		survive		N																									Y	Negatif
1213	2	F	5.7	70	Referral	PJB asianotik							Cardiovascular	M4	N		N		N		survive		N																									N	N
1214	4	M	17	130	Referral	PJB sianotik							Cardiovascular	M4	N		N		N		survive		N																									N	N
1215	4	F	20	110	Referral	CKD st V	Ht st II	Anemia on CKD					Nephrology	M4	N		N		N		survive		N																									N	N
1216	3	F			Referral	SNRS	HT st I	Hipoalbuminemia	Atrofi Cerebri	Gizi buruk tp marasmik			Nephrology	M4	N		N		N		survive		N																									N	N
1217	4	F	27		Referral	Sepsis	Anemia heart disease	Edema pulmo	Fistula enterocutan post LE	Cardiomyopaty	HAP		Sepsis	PICU	Y	19	N		Y	6	survive		Flebitis	6				HAP	12																			Y	Candida albican
1218	4	M	19	130	Referral	PJB sianotik	Commond cold	Gizi buruk tp marasmik					Cardiovascular	M2	N		N		N		survive		N																									N	N
1219	4	M	50	158	Referral	ME viral dd bakterial	Hydrocephalus obst	Edema Cerebri	Cauti	Gastrointestinal bleeding			Neurology	PICU	Y	14	Y	5	Y	16	died	Herniasi	CAUTI	3	Enterococus faecalis	Urine	4	BSI	17	A Baumanii	CVC	17																Y	Pseudomonas aeruginosa, E Faecalis
1220	2	M	6.3	75	Referral	Hipotiroid subklinis	Bisitopenia	GDD					Endocrine	M2	N		N		N		survive		N																									N	N
1221	2	M	6.7	70	Referral	SNHL ADS	CMV	PJB asianotik					Neurology	M2	Y		Y		Y		survive		N																									N	N
1222	2	M	12		Referral	ME viral dd bakterial	Edema cerebri	Status epileptikus overcome	DCA dehidrasi tak berat	SIRS			Neurology	PICU	N		N		Y	4	survive		N																									N	N
1223	1	F	6.7	67	Referral	Prolonged fever	CMV	Anemia	GDD	ISK			Neurology	M2	N		N		N		survive		N																									N	N
1224	3	M	24.5	126	Referral	AKI FS failure	HT st I	Epitaksis anterior	Bradi Aritmia	SN	ISK		Nephrology	M4	N		N		N		survive		N																									Y	Staphylococus haemoliticus
1225	4	F	35	146	Referral	Massa intracranial dd susp astrocitoma	disabilitas intelektual						Neurology	M4	N		N		N		died	Herniasi	Likely	12																								Y	Stenotropomonas maltophilia
1226	4	F	47		Referral	ME viral dd bakterial	Edema cerebri	Sepsis	Myelomeningitis	DCA tanpa dehidrasi	GIT bleeding		Neurology	PICU	N		N		Y	11	survive		N																									Y	Negatif
1227	3	F	13.5	109	Referral	PJB asianotik	Gizi buruk tp marasmik						Cardiovascular	M4	N		N		N		survive		N																									N	N
1228	1	F	4.9	57	Referral	Pneumonia	Hemangioma	PJB asianotik					Respiratory	M2	N		N		N		survive		N																									N	N
1229	1	M	7.4	68	Referral	PJB sianotik	Pneumonia	Gizi buruk tp marasmik					Cardiovascular	M2	N		N		N		survive		N																									N	N
1230	2	M	11	84	Referral	PJB sianotik	Gizi kurang						Cardiovascular	M4	N		N		N		survive		N																									N	N
1231	1	M	6.5	64	Referral	Hipoalbuminemia	Kolestasis intrahepatal ec CMV infect	Anemia mikro-normo	Hernia umbilikalis	Gizi buruk tp marasmik			Gastrohepatology	M4	N		N		N		survive		N																									N	N
1232	3	M	30	135	Referral	Ensefalopati hipertensi	Acute Glomerulo Nefritis	HT emergency	Status epileptikus				Nephrology	PICU	N		N		Y	5	survive		N																									N	N
1233	2	M	6.8	70	Referral	Hipoalbuminemia	Ascites	HT portal	PJB asianotik	Gizi buruk tp marasmik			Gastrohepatology	M4	N		N		N		survive		N																									N	N
1234	2	F	13	96	Referral	Asma intermitten	Rhinofaringitis akut	Gizi kurang					Respiratory	M4	N		N		N		survive		N																									N	N
1235	2	F	7.2	73	Referral	Kolestasis ekstrahepatal	Sirosis hepatis	Epistaksis	Gizi buruk tp marasmik	Hipoalbuminemia			Gastrohepatology	M4	N		N		N		survive		N																									N	N
1236	4	M	16	121	Referral	PJB sianotik							Cardiovascular	M4	N		N		N		survive		N																									N	N
1237	2	F	19	103	Referral	PJB asianotik							Cardiovascular	M4	N		N		N		survive		N																									N	N
1238	4	F	44	151	Referral	Nefritis SLE							Immunology	M4	N		N		N		survive		UTI	5																								N	N
1239	4	F	40	147	Referral	Upper GIT bleeding ec sirosis hepatis							Immunology	M4	N		N		N		survive		N																									N	N
1240	2	M	9	80	Transfer	Pneumonia	CMV	B20	Oral candidiasis	GDD	Gizi buruk		Gastrohepatology	M2	N		N		Y	5	survive		N																									Y	Negatif
1241	1	M	10.5	75	Referral	Seizure with fever	SNHL	Phimosis	Epilepsi	PJB asianotik	Syndrome sotos		Neurology	M2	N		N		N		survive		N																									N	N
1242	1	M	7.8	69	Referral	Me bacterial dd viral	DCA	Sepsis	Mikrocephal	GDD			Sepsis	M2	N		N		N		survive		N																									Y	Negatif
1243	4	F	21	137	Referral	CIDP	Gizi buruk tp marasmik						Neurology	M4	N		N		N		survive		UTI	6																								N	N
1244	2	M	10.5	93	Referral	PJB sianotik							Cardiovascular	M4	N		N		N		survive		N																									N	N
1245	2	F	8.1	77	Referral	PJB asianotik							Cardiovascular	M4	N		N		N		survive		N																									N	N
1246	3	M	10	100	Referral	PJB sianotik	Gizi buruk tp marasmik						Cardiovascular	M4	N		N		N		survive		N																									N	N
1247	2	M	6.7	70	Referral	Pneumonia	DS	PJB asianotik	Hipotiroid				Respiratory	M2	N		N		N		survive		N																									Y	Negatif
1248	2	M	10.6	79	Referral	SNRS	Edema anasarka	Epilepsi	Mikrocephal	GDD			Nephrology	M4	N		N		N		survive		N																									N	N
1249	4	F	38	141	Referral	SLE	SNRS	Hypokalemia					Immunology	M4	N		N		N		survive		N																									Y	Negatif
1250	2	M	14	107	Referral	Hematoshezia ec hemoroid interna	Prolonged diare						Gastrohepatology	M4	N		N		N		survive		N																									Y	Klebsiella pneumonia
1251	4	F	20.5	110	Referral	CKD st V on CAPD	Encephalopathy hipertensi teratasi	HT emergency	SNRS				Nephrology	PICU	N		N		N		survive		N																									N	N
1252	1	M	4.5	57	Referral	PJB asianotik	Pneumonia	DS	Hernia umbilikalis				Respiratory	M4	N		N		N		survive		N																									N	N
1253	3	F	22.5	127	Referral	Vomitus profuse							Gastrohepatology	M4	N		N		N		survive		N																									N	N
1254	4	F	28	141	Self adm	AV block	Post pemasangan PPM						Cardiovascular	M4	N		N		N		survive		N																									Y	Negatif
1255	4	M	36	147	Referral	PJB asianotik							Cardiovascular	M4	N		N		N		survive		N																									N	N
1256	2	M	6.2	71	Referral	PJB sianotik	DCA tanpa dehidrasi						Cardiovascular	M4	N		N		N		survive		N																									N	N
1257	1	F	4.8	57	Referral	Kolestasis ekstrahepatal dd intrahepatal	PJB asianotik	CMV	Anemia hemolitik	Commoncold			Gastrohepatology	M4	N		N		N		survive		N																									N	N
1258	1	F	3.5	52	Referral	PJB asianotik	Pneumonia	DS	Gizi buruk tp marasmik	Hipotiroid subklinis	Mikrosefali		Cardiovascular	M4	N		N		N		survive		Likely	19	Negatif	Blood	19																					N	N
1259	2	F	7.7	85	Referral	Ensefalitis HSV	CP tetraparese spastik	Epilepsi	Intoksikasi as valproat kronis				Neurology	M4	N		N		N		survive		N																									N	N
1260	2	M	14	93	Referral	Probable dengue	Hepatomegali						Infectious	M2	N		N		N		survive		N																									N	N
1261	4	M	57	152	Referral	Peritonitis induced CAPD	CKD st V on CAPD	HT st II	Hipokalemia	Anemia on CKD	Infektif endocarditis		Nephrology	M4	N		N		N		survive		N																									Y	Negatif
1262	4	F	27	133	Referral	Peritoneal dyalsicasscociated peritonitis	CKD st V on CAPD	HT st II	ISK				Nephrology	M4	N		N		Y	3	survive		N																									Y	Negatif
1263	4	F	45	142	Referral	PJB asianotik	PJR	Dyspepsia					Cardiovascular	M4	N		N		N		survive		N																									N	N
1264	2	M	8.3	72	Transfer	Cerebral CMV disease	GDD						Neurology	M2	N		N		N		survive		N																									N	N
1265	4	M			Referral	CMV	Headache						Neurology	M2	N		N		N		survive		N																									N	N
1266	2	M	8	77	Referral	PJB sianotik	DS						Cardiovascular	M4	N		N		N		survive		N																									N	N
1267	1	M	8.5	70	Referral	CAP							Respiratory	M2	N		N		N		survive		N																									N	N
1268	2	F	9.3	77	Referral	SN kongenital	Hipoalbumin						Respiratory	M4	N		N		N		survive		URTI	3																								N	N
1269	3	F	14	110	Referral	B20	PH severe	Gizi buruk tp marasmik	Bronkiestasis				Nephrology	M2	N		N		N		survive		N																									N	N
1270	3	M	23		Referral	Asma intermitten serangan berat							Respiratory	M4	N		N		N		survive		N																									N	N
1271	2	M			Referral	PJB sianotik							Cardiovascular	M4	N		N		N		survive		N																									N	N
1272	3	F	34	140	Referral	PJB asianotik							Cardiovascular	M4	N		N		N		survive		N																									N	N
1273	3	M	17	115	Referral	PJB asianotik							Cardiovascular	M4	N		N		N		survive		N																									N	N
1274	4	F	36.5	157	Referral	Varises esofagus gr II	HT portal	Gizi kurang	Anemia				Gastrohepatology	M4	N		N		N		survive		N																									N	N
1275	2	F	7.1	67	Referral	Hematemesis ec ruptur varises esofagus	Cerebral palsy tetraparese spastik	Epilepsi					Gastrohepatology	M4	N		N		N		survive		N																									N	N
1276	3	F	22	124	Referral	Severe SLE	HT gr I						Immunology	M4	N		N		N		survive		N																									N	N
1277	3	F	14	97	Referral	Epilepsi	CP tetraparese spastik	GIT bleeding					Neurology	M4	N		N		Y	3	survive		N																									N	N
1278	4	M	24	147	Referral	Massa intracranial							Neurology	M4	N		N		N		survive		N																									N	N
1279	2	M	8.7	71	Referral	PJB asianotik							Cardiovascular	M4	N		N		N		survive		N																									N	N
1280	4	F	46	160	Referral	PJB asianotik	Scabies						Cardiovascular	M4	N		N		N		survive		N																									N	N
1281	4	M	29	137	Referral	PJB asianotik							Cardiovascular	M4	N		N		N		survive		N																									N	N
1282	1	M	6		Referral	PJB asianotik							Cardiovascular	M4	N		N		N		survive		N																									N	N
1283	3	F	40	144	Referral	Iskemia ensefalopati	Epilepsi	Upper GIT bleeding	GDD				Neurology	M4	N		N		N		survive		N																									N	N
1284	4	M	36	147	Referral	Melena pd varises esofagus	HT						Gastrohepatology	M4	N		N		N		survive		N																									N	N
1285	3	M	20	117	Referral	DMD	GDD						Neurology	M4	N		N		N		survive		N																									N	N
1286	4	M	51	168	Referral	Upper GIT bleeding							Gastrohepatology	M4	N		N		N		survive		N																									N	N
1287	4	F	39	156	Referral	Varises esofagus gr III	Varises cardiac gaster						Gastrohepatology	M4	N		N		N		survive		N																									N	N
1288	2	F	7.8	78	Referral	Ruptur varises esofagus	Epilepsi	CP tetraparese spastik					Gastrohepatology	M4	N		N		N		survive		N																									N	N
1289	1	M	7.7	72	Referral	CMV	Hidrocefalus obstruktif	Anemia					Neurology	M4	N		N		N		survive		N																									N	N
1290	4	F	40	152	Self adm	Neuropsikiatri SLE							Immunology	M4	N		N		N		survive		N																									N	N
1291	4	F	50		Referral	SLE berat							Immunology	M4	N		N		N		survive		N																									N	N
1292	4	M	70	159	Referral	Abdominal pain dd app akut	Obesitas						Gastrohepatology	M4	N		N		N		survive		N																									N	N
1293	1	M	6	68	Referral	Prolonged fever	Pneumonia	Laringo malacia	Cerebral CMV	Gizi buruk tp marasmik	GDD		Neurology	M2	N		N		N		survive		N																									N	N
1294	2	M	8.4	80	Referral	CMV	Epilepsi	West Syndrome					Neurology	M2	N		N		N		survive		N																									N	N
1295	3	F	14.8		Referral	PJB sianotik	Scabies						Cardiovascular	M4	N		N		N		survive		N																									N	N
1296	3	M	15	106	Referral	PJB sianotik							Cardiovascular	M4	N		N		N		survive		N																									N	N
1297	1	M	3.2	46	Referral	Prolonged fever	DCA dehidrasi tak berat	Appert Syndrome	PJB asianotik	ISK	Mikrosefali		Infectious	M2	N		N		N		survive		N																									Y	Negatif
1298	3	F	15	108	Referral	Cardiomyopati dilatasi	Oedem anasarka	Gizi buruk tp marasmik					Cardiovascular	M4	N		N		N		died	Cardiomyopati dilatasi	N																									N	N
1299	2	F	12	76	Referral	Epilepsi	CP tetraparese spastik	ME bacterial dd viral					Neurology	M2	N		N		N		survive		N																									N	N
1300	1	M	5	58	Referral	Pneumonia	Hydrochele	DCA tanpa dehidrasi					Respiratory	M4	N		N		N		survive		GIT	3				URTI	8																			N	N
1301	3	F	21	134	Referral	PJR							Cardiovascular	M4	N		N		N		survive		N																									N	N
1302	4	F	50		Referral	Melena ec colitis	Ulceratif dd chrone disease						Gastrohepatology	M4	N		N		N		survive		N																									N	N
1303	4	F	51	162	Referral	Nefritis SLE	DCA	ISK	HT st II	Hiponatremia			Immunology	M4	N		N		N		survive		N																									N	N
1304	3	F	31	124	Referral	ME bacterial dd viral							Neurology	M2	N		N		N		survive		N																									N	N
1305	3	F	15	114	Referral	Epilepsi	Rhinofaringitis	GEFS					Neurology	M2	N		N		Y	4	survive		N																									N	N
1306	2	F	8.2		Referral	Bronchopneumonia							Respiratory	M2	N		N		N		survive		N																									N	N
1307	2	M	10	86	Referral	PJB sianotik							Cardiovascular	M4	N		N		N		survive		URTI	6																								N	N
1308	1	F	3.7	57	Referral	PJB asianotik	Gizi buruk tp marasmik						Cardiovascular	M4	N		N		N		survive		N																									N	N
1309	1	M	6.6	65	Referral	ISK	Impatensi selang nefrostomi	Commoncold					Nephrology	M4	N		N		N		survive		N																									N	N
1310	4	M	40	61	Referral	Vomitus profuse tanpa tanda dehidrasi	Abdominal epilepsi	Gastritis erosif					Gastrohepatology	M4	N		N		N		survive		N																									N	N
1311	2	F	8.6	76	Referral	PJB asianotik							Cardiovascular	M4	N		N		N		survive		N																									N	N
1312	4	M	39	126	Referral	Hematochezia ec colitis dd divertikel							Gastrohepatology	M4	N		N		N		survive		N																									N	N
1313	1	M	6.2	59	Referral	Hidronefrosis bilateral	HT st I						Nephrology	M4	N		N		N		survive		UTI	5																								N	N
1314	3	M	20	120	Referral	AKI FS failure	HT st II	Bradiarytmia	Gizi buruk tp marasmik	Cystitis			Nephrology	M4	N		N		N		survive		N																									N	N
1315	2	F	7.5	73	Referral	Sirosis hepatis	HT portal	Hipoalbuminemia berat	Gizi buruk tp marasmik				Gastrohepatology	M4	N		N		N		survive		N																									N	N
1316	4	M	38	146	Referral	HT emergency	GNAPS	ISK	Enchepalopathy				Nephrology	PICU	N		N		N		survive		N																									Y	Negatif
1317	3	F	22.5	129	Referral	Vomitus profuse	Asma						Gastrohepatology	M4	N		N		N		survive		UTI	3	Negatif	Urine	4																					N	N
1318	4	F			Referral	Severe SLE	Neuropsikiatri SLE	Nefritis SLE	ISK	JIA			Immunology	M4	N		N		N		survive		N																									Y	Negatif
1319	4	M	20	120	Referral	PJB sianotik	Gangren gigi						Cardiovascular	M4	N		N		N		survive		N																									N	N
1320	4	M	30	138	Referral	KAD	DM tp I	ISK	Gizi kurang				Endocrine	M4	N		N		N		survive		N																									Y	Negatif
1321	2	F	12.5	96	Referral	JIA	ISK						Immunology	M4	N		N		N		survive		N																									N	N
1322	3	M	23	116	Referral	Vomitus profuse	PJB sianotik	Abses cerebri					Cardiovascular	M4	N		N		N		survive		N																									Y	Negatif
1323	2	F	10.6	87	Referral	Epilepsi	Cerebral palsy tetraparese spastik	DS	Mikrocephal	Hipotiroid			Cardiovascular	M4	N		N		N		survive		N																									N	N
1324	2	F	9.7	75	Referral	SN kongenital	Rhinofaringitis akut	Hipokalsemia					Nephrology	M4	N		N		N		survive		N																									N	N
1325	3	M	17	112	Referral	SN relaps	CKD st V	Anemia	Hipocalcemia	Hipokalemia			Nephrology	M4	N		N		N		survive		N																									N	N
1326	3	M	15	101	Referral	PJB asianotik							Cardiovascular	M4	N		N		N		survive		N																									N	N
1327	3	F	27	129	Referral	JIA	Defisiensi vit D						Immunology	M4	N		N		N		survive		N																									N	N
1328	3	M	27	123	Referral	SLE berat	Nefritis SLE	ISK	Epilepsi	Anemia	ISPA		Immunology	M4	N		N		N		survive		N																									Y	Negatif
1329	2	M	10	85	Referral	GBS	KIPI						Neurology	M4	N		N		N		survive		N																									Y	Negatif
1330	3	M	35	130	Referral	DMD	Sirosis hepatis	Efusi pleura	Edeme pulmo	GIT bleeding	ARH		Neurology	M4	N		N		N		died	Syok Spetic	N																									N	N
1331	1	F	2.9	53	Referral	Atresia esofagus	Gizi buruk tp marasmik	Mikrocephali					Gastrohepatology	M4	N		N		N		survive		N																									N	N
1332	1	F	6.2		Referral	Kolestasis Intrahepatal	Anemia normo-normo	Hernia inguinal	Hipoalbuminemia				Gastrohepatology	M4	N		N		N		survive		N																									N	N
1333	3	M	17	114	Referral	PJB asianotik	Rhinitis akut						Cardiovascular	M4	N		N		N		survive		N																									N	N
1334	1	M	7.4	67.5	Referral	Edema cerebri							Neurology	M4	N		N		N		survive		N																									N	N
1335	1	M	4.7	53	Referral	Kolestasis intrahepatal	CMV	Anemia hemolitik	HIL	Defisiensi vit B	FTT		Gastrohepatology	M4	N		N		N		survive		N																									N	N
1336	2	M	11.5	85	Referral	Hemiparesis sinistra akut							Neurology	M4	N		N		N		survive		N																									N	N
1337	4	M	36	153	Self adm	Gastritis	Varises esofagus gr III	PJB asianotik	DCA tanpa dehidrasi				Gastrohepatology	M4	N		N		N		survive		N																									N	N
1338	4	F	70		Referral	Myelitis transfersa	AFP						Neurology	M4	N		N		N		survive		N																									N	N
1339	1	M	2.7	52	Referral	Pneumonia	Atresia esofagus	Gizi buruk marasmik	Hiponatremia	Hipokalemia			Gastrohepatology	M2	N		N		N		survive		N																									Y	Negatif
1340	2	M	8.9	74	Referral	DCA dehidrasi tak berat	Atresia ani	Upper GIT bleeding					Gastrohepatology	M2	N		N		N		survive		N																									N	N
1341	1	M	6.1	57	Referral	ME viral	Anemia normo-normo	Hernia Umbilikalis	Kolestasis Intrahepatal				Neurology	M2	N		N		N		survive		N																									N	N
1342	1	F	8.6	67	Referral	GEFS Plus	KIPI	UTI					Neurology	M2	N		N		N		survive		UTI	4																								N	N
1343	1	M	7.8	65	Referral	Diare disentriform							Gastrohepatology	M2	N		N		N		survive		N																									N	N
1344	2	F	7.2	75	Referral	Sirosis hepatis	Hipoalbuminemia	Gizi buruk tipe marasmik	HT portal	CMV			Gastrohepatology	M2	N		N		N		survive		N																									N	N
1345	3	M	21	127	Self adm	PJB asianotik							Cardiovascular	M4	N		N		N		survive		N																									N	N
1346	4	F	16	126	Self adm	PJB asianotik							Cardiovascular	M4	N		N		N		survive		N																									N	N
1347	3	F	23	124	Referral	Anemia mikro-hipo	B20	Hematoshezia					Infectious	M2	N		N		N		survive		N																									N	N
1348	1	M	7	68	Referral	PJB sianotik	CAP						Cardiovascular	M2	N		N		N		survive		N																									N	N
1349	2	F	7	69	Self adm	PJB sianotik							Cardiovascular	M4	N		N		N		survive		N																									N	N
1350	2	F	6.5	75	Self adm	PJB asianotik	Rhinofaringitis akut	Gizi buruk tp marasmik					Cardiovascular	M4	N		N		N		survive		GIT	5				URTI	6																			N	N
1351	2	M	9.2	84	Referral	Hidrosefalus obstruktive	Tumor fossa posterior						Neurology	M4	N		N		N		survive		N																									Y	Candida Albicans, Pseudomonas aeruginosa
1352	3	M	18	121	Referral	GBS							Neurology	M4	N		N		N		survive		N																									N	N
1353	2	F	7	72	Self adm	PJB asianotik	GDD						Cardiovascular	M4	N		N		N		survive		N																									N	N
1354	3	M	20	121	Referral	Prolonged fever							Infectious	M2	N		N		N		survive		N																									Y	Staphylococus haemiliticus
1355	4	M	39	161	Referral	Vomitus profuse tanpa tanda dehidrasi	Abdominal epilepsi	Gastroduodenitis					Gastrohepatology	M4	N		N		N		survive		N																									N	N
1356	1	M	3.8	54	Referral	CAH	FTT						Endocrine	M4	N		N		N		survive		N																									N	N
1357	2	M	10	88	Self adm	PJB asianotik							Cardiovascular	M4	N		N		N		survive		N																									N	N
1358	1	M	6.6		Self adm	PJB asianotik							Cardiovascular	M4	N		N		N		survive		N																									N	N
1359	2	M	11	81	Self adm	PJB sianotik	Rhinofaringitis akut						Cardiovascular	M4	N		N		N		survive		N																									N	N
1360	2	F	11.8	98	Referral	Vomitus Profuse dg dehidrasi tak berat	Hidrosefalus	Edema Cerebri	Gizi buruk	Mikrosefali	GDD		Neurology	M4	N		N		N		survive		N																									N	N
1361	2	M	7.2		Self adm	PJB asianotik							Cardiovascular	M4	N		N		N		survive		N																									N	N
1362	4	M	35	135	Referral	Epilepsi	Hemiparesis	Disabilitas Intelektual	Mikrocephal	Flebitis			Neurology	M4	N		N		N		survive		Flebitis	5																								N	N
1363	4	M	26	132	Transfer	PJB sianotik							Cardiovascular	M4	N		N		N		survive		N																									N	N
1364	4	F	48	150	Self adm	Nefritis SLE	HT						Immunology	M4	N		N		N		survive		N																									N	N
1365	4	F	38	152	Self adm	PJB asianotik							Cardiovascular	M4	N		N		Y	8	survive		N																									Y	Streptococus viridans
1366	3	M	17	115	Referral	MD dd becker dd duchene	Anemia mikro-hipo	Gizi kurang					Neurology	M4	N		N		N		survive		N																									N	N
1367	4	F	21	127.5	Self adm	PJB sianotik	Diffuse parenchymal renal disease bilateral	ISK	Hipoalbuminemia	Gizi kurang			Cardiovascular	M4	N		N		N		survive		UTI	4	Negatif	Urine	4																					N	N
1368	4	F	21	133	Referral	Encephalopaty	Dehidrasi pd gizi buruk	Epilepsi	Neurosklerosis	Hipertrofi ginggiva	DCA tanpa dehidrasi		Neurology	M4	N		N		N		survive		N																									N	N
1369	4	F	29	144	Referral	Kolitis no spesifik							Gastrohepatology	M4	N		N		N		survive		N																									N	N
1370	4	M	20	132	Self adm	PJB asianotik							Cardiovascular	M4	N		N		N		survive		N																									N	N
1371	2	M	11	90	Self adm	Atresia bilier post kasai	Anemia normo-normo	Hipoalbuminemia					Gastrohepatology	M4	N		N		N		survive		N																									N	N
1372	4	F	40	142	Self adm	PJB asianotik							Cardiovascular	M4	N		N		N		survive		N																									N	N
1373	4	F	38	140	Referral	SLE berat	Nefritis SLE	Severly stunted	ISK				Immunology	M4	N		N		N		survive		N																									Y	Negatif
1374	2	M	12	100	Self adm	PJB asianotik							Cardiovascular	M4	N		N		N		survive		N																									N	N
1375	1	M	5.4	62	Self adm	PJB asianotik							Cardiovascular	M4	N		N		N		survive		N																									N	N
1376	2	M	8		Referral	SN Kongenital	CKD st IV	Hipotiroid	Hipoalbuminemia	Anemia on CKD	Pioderma		Nephrology	M4	N		N		N		survive		N																									N	N
1377	4	M	19	127	Self adm	PJB asianotik	TB paru dalam pengobatan	Gizi buruk tp marasmik					Cardiovascular	M4	N		N		N		survive		N																									N	N
1378	4	F	38	151	Referral	Severe SLE on protokol bl ke III	ISK	Nefritis SLE					Immunology	M4	N		N		N		survive		N																									Y	Negatif
1379	4	M	28	130	Referral	PJB sianotik	HT st II	Gizi kurang					Cardiovascular	M4	N		N		N		survive		N																									N	N
1380	3	M	25	125	Referral	SN	GNAPS						Nephrology	M4	N		N		N		survive		N																									N	N
1381	4	M	80	162	Referral	SNRS	HT st I	Obesitas	Dispepsia	Hipoalbuminemia			Nephrology	M4	N		N		N		survive		N																									N	N
1382	3	M	27	129	Referral	SLE berat	Neuropsikiatri lupus	Epilepsi					Immunology	M4	N		N		N		survive		N																									N	N
1383	1	F	6.6	68	Self adm	PJB asianotik							Cardiovascular	M4	N		N		N		survive		N																									N	N
1384	3	F	40	131	Referral	Nefritis							Nephrology	M4	N		N		N		survive		N																									N	N
1385	1	M	5.9	73	Self adm	PJB sianotik	Vomitus profuse	DCA dehidrasi tak berat					Gastrohepatology	M2	N		N		N		survive		N																									N	N
1386	2	F	10.5	88	Self adm	PJB asianotik							Cardiovascular	M4	N		N		N		survive		N																									N	N
1387	2	F	7.3		Self adm	PJB asianotik							Cardiovascular	M4	N		N		N		survive		N																									N	N
1388	3	F	26	127	Referral	Abdominal pain dd gastritis							Gastrohepatology	M4	N		N		N		survive		N																									N	N
1389	4	F	52.5	148	Self adm	Epilepsi	GMO						Neurology	M4	N		N		N		survive		N																									N	N
1390	4	F	49		Transfer	GBS post							Neurology	PICU	Y	7	N		N		survive		N																									N	N
1391	2	M	9.7	83	Referral	Pneumonia	B20	Laringitis candidiasis	Gizi buruk tp marasmik	Anemia makrositik	Upper GIT bleeding		Infectious	M2	N		N		N		survive		N																									Y	Negatif
1392	3	F	7.5	115	Referral	Hipokalemik periodic paralisis	Epilepsi	KIPI MR	Varicella dg infeksi sekunder				Neurology	M4	N		N		N		survive		UTI	4																								N	N
1393	2	M	14	105	Referral	ME viral	Pneumonia	Epilepsi	Shock septic teratasi	DCA tanpa dehidrasi	Miliaria Christalina		Neurology	PICU	N		Y	2	N		survive		N																									Y	E.Coli
1394	2	F	5.8		Referral	DCA dehidrasi berat	PJB asianotik	DS	AKI				Gastrohepatology	PICU	N		N		N		survive		N																									N	N
1395	1	M	4.3		Self adm	Pneumonia	CP tetraparese spastik	Collaps orrofaring	Gizi kurang				Neurology	M2	N		N		N		survive		UTI	14	Negatif	Urine	15																					N	N
1396	2	M	15	109	Referral	Snake bite							Neurology	M2	N		N		N		survive		N																									N	N
1397	1	F	5	64	Referral	Pneumonia	PJB asianotik						Respiratory	M2	N		N		N		survive		N																									N	N
1398	2	M	20	105	Referral	Hidrosefalus communicans	Hipertiroid	Disabilitas Intelektual	SHL	Pneumonia	Anemia		Neurology	M4	N		N		N		survive		HAP	18																								Y	Enterobacteriacae
1399	1	M	6.7	69	Referral	Epilepsi	Kejang demam komplek	RFA					Neurology	M2	N		N		N		survive		N																									N	N
1400	4	F	22.5	133	Referral	PJR	Trapping pleura sinistra	Konsolidasi pleura sinistra	Empiema pulmo sinistra	Gizi kurang			Cardiovascular	M4	N		N		N		survive		N																									N	Negatif
1401	2	F	9.3	82	Referral	Cerebral CMV disease	Epilepsi	GDD					Neurology	M2	N		N		N		survive		GIT	9																								Y	N
1402	2	F	6.7	67	Referral	Cerebral CMV disease	SNHL ADS severe	Gizi buruk tp marasmik	GDD				Neurology	M2	N		N		N		survive		N																									N	N
1403	1	M	5.4	64	Self adm	PJB asianotik							Cardiovascular	M4	N		N		N		survive		N																									N	N
1404	1	F	5.6		Self adm	PJB asianotik							Cardiovascular	M4	N		N		N		survive		N																									N	N
1405	4	F	31	142	Self adm	PJB asianotik							Cardiovascular	M4	N		N		N		survive		N																									N	N
1406	3	F	14	111	Self adm	PJB asianotik							Cardiovascular	M4	N		N		N		survive		N																									N	N
1407	2	F	10	86	Referral	PJB asianotik	CP tetraparese spastik	GDD					Cardiovascular	M4	N		N		N		survive		N																									N	N
1408	1	F	6	61	Referral	Dehidrasi tak berat ec vomitus	Commond cold	PJB asianotik					Gastrohepatology	M4	N		N		N		survive		N																									N	N
1409	3	F	14	111	Referral	B20	Muscle spasm ec hipomagnesemia	Bronchietasis dg PH	Gizi buruk tp marasmik				Infectious	M2	N		N		N		survive		N																									N	N
1410	4	M	60	149.5	Referral	Dispepsia	SNDS	Shock Hipovolemik					Nephrology	M4	N		N		y	3	survive		N																									N	N
1411	4	M	34	150	Referral	Gastritis							Gastrohepatology	M4	N		N		N		survive		N																									N	N
1412	4	M	42	172	Self adm	PJB asianotik							Cardiovascular	M4	N		N		N		survive		N																									N	N
1413	2	M	12	97	Self adm	PJB asianotik	Gizi kurang						Cardiovascular	M4	N		N		N		survive		N																									N	N
1414	2	F	22.5	103	Self adm	PJB asianotik							Cardiovascular	M4	N		N		N		survive		N																									N	N
1415	2	M	8.7		Self adm	PJB asianotik							Cardiovascular	M4	N		N		N		survive		URTI	3																								N	N
1416	2	F	6		Self adm	PJB asianotik							Cardiovascular	M4	N		N		N		survive		N																									N	N
1417	4	F			Referral	SN	Hipoalbuminemia						Nephrology	M4	N		N		N		survive		N																									N	N
1418	2	F	11.2	91	Referral	SNRS	Hipoalbuminemia	Sindrom Mallowygorwt	Disabilitas intelektual				Nephrology	M4	N		N		N		survive		N																									N	N
1419	2	F	7.4	78	Self adm	PJB asianotik							Cardiovascular	M4	N		N		N		survive		N																									N	N
1420	2	F	7.9	75	Self adm	PJB asianotik							Cardiovascular	M4	N		N		N		survive		N																									N	N
1421	2	M	9	73	Referral	Pneumonia	CP tetraparese spastik						Neurology	M2	N		N		N		survive		N																									N	N
1422	2	F	9.5	76	Referral	SN Kongenital	Nefritis Interstitial	Bronchitis akut	Gizi kurang				Nephrology	M2	N		N		N		survive		N																									N	N
1423	2	F	8.7	71	Self adm	PJB asianotik							Cardiovascular	M4	N		N		N		survive		N																									N	N
1424	2	M	19	100	Self adm	PJB asianotik							Cardiovascular	M4	N		N		N		survive		N																									N	N
1425	2	F	8.5	77	Self adm	PJB asianotik							Cardiovascular	M4	N		N		N		survive		N																									N	N
1426	2	F	12	97	Self adm	PJB asianotik							Cardiovascular	M4	N		N		N		survive		N																									N	N
1427	2	F	9		Self adm	PJB asianotik							Cardiovascular	M4	N		N		N		survive		N																									N	N
1428	3	M	18	102	Self adm	SNRS	Hipoalbuminemia						Nephrology	M4	N		N		N		survive		URTI	3																								N	N
1429	3	M	19	129	Referral	DMD							Neurology	M4	N		N		N		survive		N																									N	N
1430	1	M	27		Referral	PJR	Edema Pulmo	Efusi pleura bilateral	Hipoalbuminemia	Anemia	Pneumonia		Cardiovascular	PICU	N		N		Y	6	survive		URTI	17																								N	N
1431	4	F	47.5	163	Self adm	SLE berat	Nefritis SLE	Neuropsikiatrik lupus	ISK				Immunology	M4	N		N		N		survive		UTI	5	C.Glabrata	Urine	6																					Y	Negatif
1432	1	F	2.8	52	Referral	Peritonitis	DCA dg dehidrasi tak berat	Prolapse stoma	Gizi buruk	Sepsis	Trombositopenia		Gastrohepatology	M4	N		N		N		survive		likely	9																								N	N
1433	2	M	11		Self adm	Pneumonia	Corpal kacang di bronkus kanan						Gastrohepatology	M2	N		N		N		survive		N																									N	N
1434	1	M	40		Referral	Drowning	Asidosis resp berat	ARDS	AKI				Respiratory	PICU	N		Y	6	Y	6	survive		N																									N	N
1435	3	M	20	125	Self adm	PJB asianotik							Cardiovascular	M4	N		N		N		survive		N																									N	N
1436	2	M	14	97	Referral	Shock hipovolemik	GIT bleeding						Gastrohepatology	PICU	N		Y	2	Y	4	survive		N																									N	N
1437	3	F	11	95	Self adm	SNRS							Nephrology	M4	N		N		N		survive		N																									N	N
1438	3	M	14	101	Referral	DMD							Neurology	M4	N		N		N		survive		N																									N	N
1439	2	M	6.6	72	Self adm	PJB sianotik							Cardiovascular	M4	N		N		N		survive		N																									N	N
1440	2	M	7.3		Referral	PJB asianotik	GDD						Cardiovascular	M4	N		N		N		survive		N																									N	N
1441	4	F	48	150	Referral	Nefritis SLE	HT st II						Immunology	M4	N		N		N		survive		N																									N	N
1442	4	M	25	135	Self adm	PJB sianotik							Cardiovascular	M4	N		N		N		survive		N																									N	N
1443	2	F	10.5	75	Self adm	SN Kongenital							Nephrology	M4	N		N		N		survive		N																									N	N
1444	3	F	22	117	Referral	Vomitus dg dehidrasi tak berat	Gastritis	ISK					Gastrohepatology	M4	N		N		N		survive		N																									Y	Acinetobacter Lowfi
1445	1	F	10	68	Referral	DF dd viral	Overweight						Infectious	M4	N		N		N		survive		N																									N	N
1446	2	F	11	92	Referral	PJB asianotik							Cardiovascular	M4	N		N		N		survive		N																									N	N
1447	4	F	39.5	142.5	Self adm	SLE berat							Immunology	M4	N		N		N		survive		N																									N	N
1448	2	F	11	88.5	Self adm	PJB asianotik							Cardiovascular	M4	N		N		N		survive		N																									N	N
1449	1	M	5.3	63	Referral	Prolonged fever	PJB asianotik	Hernia Umbilikalis	Endocarditis infektif	Pneumonia	AKI		Cardiovascular	M2	N		N		N		died	Sepsis	HAP	8	Pseudomonas aeruginosa, Streptococcus viridans	Sputum	8																					Y	Negatif
1450	1	M	2.8	48	Referral	AKI	Hidronefrosis bilateral	ISK	PJB asianotik	CMV cerebral infection	Meatal Stenosis		Nephrology	M4	N		N		Y	24	survive		CAUTI	9				URTI	21																			Y	Negatif
1451	1	F	3.5	47	Referral	Pneumonia	Hipoglikemia	Stunted	Ateletaxis lobus supol pulmo dextra				Respiratory	M2	N		N		N		survive		N																									N	N
1452	1	M	3	45	Transfer	Pneumonia	FTT	Laringomalacia					Respiratory	M2	N		N		N		survive		N																									N	N
1453	2	M	14	97	Self adm	Varicella Zoster							Infectious	M2	N		N		N		survive		URTI	7																								Y	Negatif
1454	2	F	13	87	Referral	Guillan Bare Syndrome	Alkalosis respiratorik	Pneumonia					Neurology	PICU	N		N		y	3	survive		N																									Y	Negatif
1455	4	F	26	116	Transfer	Septic atritis viral dd bakterial	AIHA						Sepsis	M4	N		N		N		survive		N																									N	N
1456	4	F	40	151	Self adm	Severe SLE dl protokol bl ke IV							Immunology	M4	N		N		N		survive		N																									N	N
1457	2	F	11	83	Referral	Kejang Demam	Faringitis Akut	B20 dl terapi					Infectious	M2	N		N		N		survive		N																									N	N
1458	4	M	30	135	Referral	Me bacterial dd viral	Sepsis	AKI	Epilepsi	Hematuria ec trombositopenia	Kista arachnoid dd abses		Sepsis	M2	N		N		Y	12	survive		CAUTI	7	Klebsiella pneumoniae	Urine	10																					Y	Negatif
1459	2	F	8.8	73	Self adm	PJB asianotik							Cardiovascular	M4	N		N		N		survive		N																									N	N
1460	3	F	12.5	105	Self adm	PJB asianotik							Cardiovascular	M4	N		N		N		survive		N																									N	N
1461	1	M	5.5	57	Referral	Kolestasis intrahepatal	CMV	Anemia hemolitik	Pneumonia	Sepsis	Ascites		Gastrohepatology	M2	N		N		N		survive		HAP	13																								Y	Negatif
1462	2	M	13	89	Referral	Prolonged fever	CMV cerebral	Phimosis pro circumsisi	Dca tanpa dehidrasi	Diaper rush	GDD		Neurology	M2	N		N		N		survive		N																									Y	Klebsiella pneumonia, streptococus Infantarus
1463	4	M	32		Transfer	Fistula enterokutan pd pasien laparatomi	UTI	Peutz Jagher Syndrome	Hipokalemia	Gizi buruk tp marasmik			Gastrohepatology	M4	N		N		N		survive		N																									Y	Candida albicans
1464	1	M	6	65	Self adm	Pneumonia	PJB sianotik	DCA tanpa dehidrasi	Eritema nodasum membaik	Gizi buruk tp marasmik			Cardiovascular	M2	N		N		N		survive		GIT	6																								N	N
1465	2	F	11		Self adm	CMV disease	Epilepsi	GDD					Neurology	M2	N		N		N		survive		N																									N	N
1466	2	M	8.6	80	Transfer	CMV cerebral	GDD	Gizi kurang					Neurology	M2	N		N		N		survive		N																									N	N
1467	2	M	8.6	66	Transfer	Pneumonia	CMV disease	CP tetraparese spastik	Dca tanpa dehidrasi	Gizi buruk tp marasmik			Neurology	M2	N		N		N		survive		GIT	7																								N	N
1468	1	M	4.9	58	Referral	Kolestasis ekstrahepatal dd intrahepatal							Gastrohepatology	M4	N		N		N		survive		N																									N	N
1469	2	F	6.8	76	Referral	GERD	Dehidrasi pd gizi buruk	Silver Russel Syndrome					Gastrohepatology	M4	N		N		N		survive		N																									N	N
1470	1	F	4.2	58	Referral	Me bacterial dd viral	Epilepsi	Katarak Kongenital	CMV	Gizi buruk tp marasmik			Neurology	M2	N		N		N		survive		N																									N	N
1471	1	M	4.6	53	Referral	Kejang Demam	Laringomalacia	Epilepsi	ISK				Neurology	M4	N		N		N		survive		UTI	5	E.Coli	Urine	6																					N	N
1472	2	M	16	105	Self adm	Varicella	Epilepsi						Infectious	M2	N		N		N		survive		N																									N	N
1473	4	F	42	151	Self adm	Abdominal pain dd Abdominal epilepsi							Gastrohepatology	M4	N		N		N		survive		N																									N	N
1474	2	M	10.1	89	Referral	Scarlet Fever							Infectious	M2	N		N		N		survive		N																									N	N
1475	2	M	10	87	Self adm	PJB asianotik							Cardiovascular	M4	N		N		N		survive		N																									N	N
1476	2	M			Self adm	PJB asianotik							Cardiovascular	M4	N		N		N		survive		N																									N	N
1477	1	F	5.3	60	Referral	Pneumonia	GDD						Respiratory	M2	N		N		N		survive		N																									N	N
1478	3	M	28	130	Referral	SLE berat							Immunology	M4	N		N		N		survive		N																									N	N
1479	2	M	12.5	88	Referral	Stroke iskemik	Parese N VI ec susp sol	Seizure ec TIK	Infaret cerebri	Atrofi Cerebri			Neurology	M4	N		N		N		survive		N																									N	N
1480	4	M	45	155	Self adm	GBS tp bulbar							Neurology	M4	N		N		N		survive		N																									N	N
1481	3	M	13	102	Self adm	PJB sianotik							Cardiovascular	M4	N		N		N		survive		N																									N	N
1482	1	M	4.7	55	Referral	Kolestasis Intrahepatal dd ekstrahepatal	Post kasai	Bronkitis akut					Gastrohepatology	M4	N		Y	2	Y	5	survive		N																									Y	E.Coli
1483	2	F	13		Referral	GBS	Asidosis metabolik						Neurology	PICU	N		Y	4	Y	4	survive		N																									Y	Negatif
1484	4	F	35		Referral	Resp Failure crisis	CAUTI ec jamur						Respiratory	PICU	Y	13	Y	6	Y	11	survive		N																									Y	Negatif
1485	4	M	37	147	Self adm	Nefritis SLE	Severe SLE	Arthritis	Myelitis transversa	Stomatitis			Immunology	M4	N		N		Y	9	survive		N																									Y	Negatif
1486	3	M	27	131	Self adm	GNAPS	HT st II						Nephrology	M4	N		N		N		survive		UTI	4																								N	N
1487	4	M	21	135	Self adm	PJB asianotik							Cardiovascular	M4	N		N		N		survive		N																									N	N
1488	4	M	49	153	Self adm	Peritonitis	HT st II	CKD on CAPD					Nephrology	M4	N		N		N		survive		N																									N	N
1489	2	M	15	111	Self adm	PJB asianotik							Cardiovascular	M4	N		N		N		survive		N																									N	N
1490	4	F	37	144	Self adm	Gastritis	Asma						Gastrohepatology	M4	N		N		N		survive		N																									N	N
1491	3	M	19	119	Self adm	PJB asianotik							Cardiovascular	M4	N		N		N		survive		N																									N	N
1492	3	M	16	104	Self adm	SNRS	Hipoalbuminemia						Nephrology	M4	N		N		N		survive		N																									N	N
1493	1	M	4.4		Self adm	PJB sianotik							Cardiovascular	M4	N		N		N		survive		N																									N	N
1494	1	M	8.5	71	Self adm	Prolonged fever ec bacterial	Epilepsi	GDD					Infectious	M2	N		N		N		survive		N																									Y	Negatif
1495	3	F	10	91	Referral	PJB Asianotik							Cardiovascular	M4	N		N		Y	2	survive		HAP	5	Candida albican, Streptococus viridans	Sputum	10																					N	N
1496	1	F	2.5	52	Referral	Vomitus profuse tanpa tanda dehidrasi	CMV	Gizi buruk tp marasmik	Pneumonia	Gastroentritis Akut			Neurology	M2	N		N		N		survive		N																									Y	Candida tropikalis, pseudomonas aeruginosa
1497	2	M	7.4		Referral	Pneumonia	Kardiomyopati dilatasi	CMV disease	Severe SNHL	Gizi buruk tp marasmik	Hiperglikemia		Respiratory	PICU	N		N		Y	4	survive		N																									Y	Negatif
1498	1	M	5.9		Referral	Sepsis	Shock septic	ISK	Phimosis	Hipokalemia	DCA tanpa dehidrasi		Sepsis	PICU	N		N		Y	2	survive		N																									Y	Negatif
1499	4	F	28	136	Referral	Autoimmune Enchepalitis	Stenosis Arteri Renalis	Gizi Buruk	HT St II				Immunology	M4	N		N		N		survive		N																									N	N
1500	1	F	9.1	66	Referral	Prolonged Fever	Cerebral CMV disease	SNHL moderate	KDK				Neurology	M2	N		N		N		died	Respiratory Failure	N																									Y	Enterococus faecalis, klebsiella penumonia
1501	2	F	6.7	71	Referral	Peritonitis	Sirosis hepatis	PJB asianotik	Gizi buruk tp marasmik				Gastrohepatology	M2	N		N		Y	7	died	Sepsis	N																									Y	Elizabethkingia Meningoseptica
1502	1	F	3.1	51	Referral	Atresia coana bilateral pro repair							Gastrohepatology	M2	N		N		N		survive		N																									N	N
1503	4	F	49	149	Referral	CKD st V	HT st II	Edema Pulmo	ISK	SLE	Efusi Pleura		Nephrology	M4	N		N		N		survive		URTI	4				UTI	12	Staphylococus haemoliticus	Urine	12																Y	E faecalis
1504	4	F	26	134	Self adm	Peritonitis on CAPD	CKD st V on CAPD	HT st I	Gizi buruk				Nephrology	M4	N		N		N		survive		N																									Y	Negatif
1505	1	F			Referral	Goldenhar Syndrome	PJB asianotik	Post Colostomy pd atresia ani	ISK	Gizi buruk tp marasmik			Cardiovascular	M4	N		N		N		survive		UTI	4				URTI	4																			N	N
1506	3	M	17	107	Referral	DMD							Neurology	M4	N		N		N		survive		N																									N	N
1507	3	M	18	108	Referral	DMD							Neurology	M4	N		N		N		survive		N																									N	N
1508	1	F	33	154	Self adm	PJB asianotik	Gizi buruk						Cardiovascular	M4	N		N		N		survive		N																									N	N
1509	1	M	4.3	53	Referral	SAH	SDH	Edema difus	Anemia Gravis	DCA tanpa dehidrasi			Surgery	PICU	N		N		N		survive		GIT	11																								Y	Staphylococus hominis
1510	2	F	11	92	Self adm	PJB asianotik							Cardiovascular	M4	N		N		N		survive		N																									N	N
1511	2	F	10	90	Referral	PJB asianotik							Cardiovascular	M4	N		N		N		survive		N																									N	N
1512	2	F	11	90	Self adm	PJB asianotik	AV block total on permanent facemaker	GDD					Cardiovascular	M4	N		N		N		survive		N																									N	N
1513	1	F	2.8	47	Referral	PJB asianotik	Pneumonia	FTT					Cardiovascular	M4	N		N		N		survive		N																									N	N
1514	2	M	10	85	Referral	PJB asianotik	Gizi kurang						Cardiovascular	M4	N		N		N		survive		N																									N	N
1515	3	F	29	132	Self adm	Varises esofagus pro ligasi	Bantys syndrome						Gastrohepatology	M2	N		N		N		survive		N																									N	N
1516	3	M	17.5	103	Self adm	SNRS	Hipoalbuminemia berat	HT st I	CC	Conjunctivitis			Nephrology	M4	N		N		N		survive		URTI	9																								N	N
1517	4	F	44	151	Self adm	Severe SLE							Immunology	M4	N		N		N		survive		N																									Y	Negatif
1518	4	F	42	142	Self adm	Severe SLE	Nefritis SLE	Severly stunted					Immunology	M4	N		N		N		survive		N																									N	N
1519	2	F	6.4	68	Self adm	PJB asianotik	DS						Cardiovascular	M4	N		N		N		survive		N																									N	N
1520	4	F	39	148	Self adm	PJB asianotik							Cardiovascular	M4	N		N		N		survive		N																									N	N
1521	4	F	46	156	Self adm	PJB asianotik							Cardiovascular	M4	N		N		N		survive		N																									N	N
1522	2	M	14.5	95	Self adm	PJB asianotik							Cardiovascular	M4	N		N		N		survive		N																									N	N
1523	3	M	33	130	Transfer	Severe SLE	Vomitus profuse tanpa tanda dehidrasi						Immunology	M4	N		N		N		survive		N																									N	N
1524	4	M	30	133	Transfer	Hipertensif heart disease	HT	GNAPS					Nephrology	M4	N		N		N		survive		N																									Y	Brevundimonas diminuta
1525	2	F	8	74	Self adm	PJB asianotik							Cardiovascular	M4	N		N		N		survive		N																									N	N
1526	4	F	26	133	Self adm	PJB asianotik							Cardiovascular	M4	N		N		N		survive		N																									N	N
1527	1	M	2.8	48	Referral	Neonatal Ascites	Gizi buruk tp marasmik						Malnutrition	M4	N		N		N		survive		N																									Y	Negatif
1528	4	F	39	148	Self adm	PJB asianotik							Cardiovascular	M4	N		N		N		survive		N																									N	N
1529	4	F	41	155	Self adm	JIA							Immunology	M4	N		N		N		survive		N																									N	N
1530	2	M	9	86	Self adm	PJB asianotik							Cardiovascular	M4	N		N		N		survive		N																									N	N
1531	3	M	24.5	115	Self adm	PJB sianotik	ISK	Abses cerebri	Sepsis	Encephalopati hipoksik			Cardiovascular	M4	N		N		N		survive		likely	29	Negatif	Blood	32																					Y	Negatif
1532	4	M	48	160	Referral	AKI FS failure	HT st II	ISK					Nephrology	M4	Y	25	N		Y	6	survive		UTI	22																								Y	Candida parapsilosis
1533	1	M	5.1	64	Self adm	PJB asianotik	Gizi buruk tp marasmik						Cardiovascular	M4	N		N		N		survive		N																									N	N
1534	1	F	4.1	55	Referral	Epilepsi Uncontrolled	CMV disease	GDD					Neurology	M2	N		N		N		survive		N																									N	N
1535	2	M	7.7	77	Self adm	DCA dengan dehidrasi tak berat	SN kongenital	CKD st V	Hipotiroid kongenital	Gizi buruk tp marasmik	Hipoalbuminemia		Nephrology	M2	N		N		N		survive		N																									N	N
1536	1	M	5.9	61	Self adm	Cholongitis	Atresia bilier post kasai	Gizi buruk tp marasmik					Gastrohepatology	M2	N		N		N		survive		N																									Y	Staphylococus hominis
1537	2	F	10	92	Self adm	SNDS	Pneumonia	Hipoalbuminemia	Gizi buruk tp marasmik				Nephrology	M4	N		N		N		survive		N																									N	N
1538	4	M	40	162	Self adm	DF	Gastritis	Abdominal Epilepsi					Infectious	M2	N		N		N		survive		N																									N	N
1539	4	M	33	156	Transfer	PJB asianotik							Cardiovascular	M4	N		N		N		survive		N																									N	N
1540	4	F	43	150	Referral	HT emergency	SLE Nefritis	GAC	ISK	CKD st V			Immunology	M4	N		N		N		survive		N																									N	N
1541	2	F	11.8	100	Self adm	Vomitus Profuse	Hidrosefalus						Neurology	M4	N		N		N		survive		N																									N	N
1542	3	F	12.1	91	Self adm	Galloway Mawat Synd	SNRS	CMV	Disabilitas intelektual				Nephrology	M4	N		N		N		survive		N																									N	N
1543	1	M	6	59	Self adm	Kolestasis ekstrahepatal dd intrahepatal							Gastrohepatology	M4	N		N		N		survive		N																									N	N
1544	4	M	47	159	Self adm	SN	HT gr II						Nephrology	M4	N		N		N		survive		N																									N	N
1545	2	M	16.5	87	Self adm	PJB Asianotik							Cardiovascular	M4	N		N		N		survive		N																									N	N
1546	3	F	27	135	Self adm	PJB asianotik							Cardiovascular	M4	N		N		N		survive		N																									N	N
1547	3	M	18	102	Referral	Resp Failure ec airway obstruction	Post Tracheotomy	Pneumonia					Respiratory	M4	N		N		N		survive		N																									N	N
1548	1	F	6.3	67	Referral	PJB asianotik	Disgenesis Cerebri	Hidrosefalus					Neurology	M4	N		N		N		survive		N																									N	N
1549	4	M	21	138	Referral	Encephalitis	Epilepsi	GMO	Gizi buruk tp marasmik				Neurology	PICU	N		N		Y	4	survive		N																									Y	Enterobacteriacae
1550	1	M	5.8	59	Referral	Bronkholitis dd serangan asma	Mild ARDS	Hipoglikemia	VAP				Respiratory	PICU	N		Y	20	Y	5	survive		GIT	4				VAP	6	Acinetobacter Baumanii	Aspirat Trakhea	6																Y	Klebsiella Pneumonia
1551	1	M	5.9	61	Referral	Prolonged fever	Pneumonia	Epileptic Encephalopaty Uncontrolled	CMV	Stunted			Neurology	M2	N		N		N		survive		N																									Y	Negatif
1552	2	F	20		Referral	Resp Failure ec corpus alium	Pneumonia						Respiratory	PICU	N		Y	9	Y	9	survive		N																									Y	Negatif
1553	2	F	8.4	77	Referral	Ensefalitis HSV	Cerebral Palsy	Diare persisten	Laringomalacia	TB paru	Gizi buruk		Neurology	M2	N		N		N		survive		GIT	15																								Y	Negatif
1554	4	F	50	162	Self adm	DCA	SLE Nefritis	SLE	ISK	HT gr II	HAP		Immunology	M4	N		N		N		survive		UTI	10	Negatif	Urine	18	HAP	22																			Y	Serratia Fanticola
1555	4	M	20	107	Referral	Abses submandibula	Otitis externa diffuse	ME					Neurology	M2	N		N		N		survive		N																									Y	Negatif
1556	1	M	4.2	55	Referral	Pneumonia							Respiratory	M2	N		N		N		survive		N																									N	N
1557	4	M	20	104	Referral	Impatensi Vp shunt pd hidrosefalus obs	Hunter synd	SNHL moderate	SDH kronis	Edema difus	Gizi buruk		Neurology	M4	N		N		N		survive		N																									N	N
1558	2	M	8.7	74	Self adm	Hepatomegali	ISK	Phimosis	Gizi buruk tp marasmik				Malnutrition	M4	N		N		N		survive		UTI	6	Staphylococus haemolitikus	Urine	6																					Y	Klebsiella Pneumonia
1559	1	F	4	52	Self adm	ISK kompleks	Ureterocele sinistra post nefrostomy procedure	Hidrosefalus SN kongenital	PJB sianotik				Nephrology	M4	N		N		Y	6	survive		N																									Y	E Cloacae
1560	3	F	18.5	117	Self adm	PJB asianotik							Cardiovascular	M4	N		N		N		survive		N																									N	N
1561	2	M	16	95	Self adm	SN							Nephrology	M4	N		N		N		survive		N																									N	N
1562	3	F	15		Self adm	PJB asianotik							Cardiovascular	M4	N		N		N		survive		N																									N	N
1563	4	F	45	149	Self adm	SLE	CKD st V	General Cerebri Arthrophy					Immunology	M4	N		N		N		survive		N																									Y	E Coli
1564	2	M	11	83	Self adm	PJB asianotik							Cardiovascular	M4	N		N		N		survive		N																									N	N
1565	3	M	22	125	Self adm	PJB asianotik							Cardiovascular	M4	N		N		N		survive		N																									N	N
1566	4	F	36	161	Referral	SLE							Immunology	M4	N		N		N		survive		N																									N	N
1567	4	F	23	128	Transfer	Dyspepsia dd gastritis akut							Gastrohepatology	M4	N		N		N		survive		N																									N	N
1568	4	F	22	130	Self adm	Severe SLE	Efusi pleura bilateral						Immunology	M4	N		N		N		survive		N																									N	N
1569	4	F	42	168	Referral	Edema cerebri	Hidrosefalus post vp shunt	Vomitus ec impatensi vp shunt tanpa dehindrasi					Neurology	M4	N		N		N		survive		N																									N	N
1570	2	M	9.5	83	Self adm	ISK	Phimosis gr III	CP tetraparese spastik	Epilepsi	Gizi kurang	GDD		Neurology	M4	N		N		N		survive		N																									Y	Staphylococus haemolitikus
1571	4	F	20	115	Self adm	Anemia on CKD	CKD st V	Faringitis akut	SNRS	Gizi kurang			Nephrology	M4	N		N		N		survive		N																									N	N
1572	2	M	10		Transfer	PJB sianotik	Caries dentist						Cardiovascular	M4	N		N		N		survive		N																									N	N
1573	3	M	15	103	Self adm	SNRS dlm protokol	HT gr I	Hipoalbuminemia					Nephrology	M4	N		N		N		survive		N																									N	N
1574	4	F	43	151	Self adm	Severe SLE							Immunology	M4	N		N		N		survive		N																									N	N
1575	4	F	42	142	Self adm	Severe SLE							Immunology	M4	N		N		N		survive		N																									N	N
1576	3	F	21	126	Self adm	PJB asianotik							Cardiovascular	M4	N		N		N		survive		N																									N	N
1577	3	F	16		Self adm	PJB asianotik							Cardiovascular	M4	N		N		N		died	DNR	N																									N	N
1578	1	M	5.1	61	Referral	PJB asianotik	ISK kompleks	DS	Endokarditis infektif	Phimosis	HAP		Cardiovascular	M4	N		N		N		died	Kardio Respiratory Failure	HAP	31				UTI	68	Acinetobacter Iwoffi	Urine	68	URTI	86														Y	Negatif
1579	4	F	26	13.4	Self adm	Peritonitis on CAPD	CKD st V	Dyspepsia	Dca tanpa dehidrasi	PJB asianotik	Gizi buruk tp marasmik		Nephrology	M4	N		N		N		died	Respiratory Failure	HAP	23				Flebitis	21																			Y	Negatif
1580	1	F	3.3	48	Referral	Me bacterial dd viral	Hidrocephalus	FTT					Neurology	M2	N		N		N		survive		N																									N	N
1581	4	M	16	10.7	Transfer	Hidrocephalus	Pneumonia	Cerebral palsy	Epilepsi	STomatitis	Gizi buruk tp marasmik		Neurology	M2	N		N		N		survive		N																									N	N
1582	2	M	5.9	72	Self adm	DCA tanpa dehidrasi	PJB sianotik	Pneumonia	Diaper rush	Gizi buruk			Cardiovascular	M2	N		N		N		survive		N																									N	N
1583	3	M	23	111	Self adm	Myelitis transfersa	Hipokalemia	Hidrocele					Neurology	M4	N		N		N		survive		N																									N	N
1584	3	M	25	129	Referral	Epilepsi	Edema cerebri	Asidosis Respiratorik					Neurology	PICU	N		Y	5	Y	8	survive		N																									Y	Negatif
1585	1	M	4.3	55	Referral	Pneumonia	PJB sianotik	Gizi kurang					Cardiovascular	M2	N		N		N		survive		N																									N	N
1586	4	F	26	137	Self adm	Efusi Pleura	TB abdomen	Gizi buruk					Respiratory	M2	N		N		N		survive		N																									N	N
1587	4	F	31	137	Referral	DHF gr I							Infectious	M2	N		N		N		survive		N																									N	N
1588	4	M	49	165	Transfer	Leptospirosis							Infectious	M4	N		N		N		survive		N																									N	N
1589	4	M	28	134	Self adm	PJB asianotik	Epilepsi	Hemiparese dextra					Cardiovascular	M4	N		N		N		survive		N																									N	N
1590	4	M	34	130	Referral	SN Relaps Frequent	Hipoalbuminemia						Nephrology	M4	N		N		N		survive		N																									N	N
1591	1	M	6.3	60	Referral	Kolestasis Intrahepatal dd ekstrahepatal	ISK	Mikrosefali	ADS Fever				Gastrohepatology	M4	N		N		N		died	Shock hipofolemik	GIT	5																								N	N
1592	3	F	33	128	Self adm	Severe SLE	Epilepsi						Immunology	M4	N		N		N		survive		N																									N	N
1593	1	M	4.2	56	Referral	Pneumonia	Hernia Umbilikalis	Gizi kurang					Respiratory	M2	N		N		N		survive		N																									N	N
1594	2	M	8.5	77	Self adm	SN Kongenital	Hipotiroid	Gangguan Perkembangan Otak					Nephrology	M4	N		N		N		survive		N																									N	N
1595	4	M	40	137	Referral	Shock hipovolemik	AKI Fase failure	Alkalosi metabolik	Hipoatremia	Edema pulmo	Efusi Pleura		Nephrology	PICU	N		N		Y	8	survive		CAUTI	3																								Y	Negatif
1596	4	F	40	143	Self adm	PJB sianotik	Eisenmeyer synd						Cardiovascular	M4	N		N		N		survive		N																									N	N
1597	4	M	50	155	Self adm	CKD on CAPD	HT gr II						Nephrology	M4	N		N		N		survive		URTI	4																								N	N
1598	4	F	36		Referral	Tonsilopharingitis metastase akut							Respiratory	M2	N		N		N		survive		N																									Y	Klebsiella pneumonia, Streptococus parasanguinis
1599	2	F	13	99	Self adm	PJB sianotik							Cardiovascular	M4	N		N		N		survive		N																									N	N
1600	2	F	10	87	Self adm	PJB asianotik							Cardiovascular	M4	N		N		N		survive		N																									N	N
1601	3	F	25	131	Self adm	Vomitus Profuse dg dehidrasi tak berat	Asma persisten	Impetigo crastosa pedis bilateral					Respiratory	M4	N		N		N		survive		N																									N	N
1602	1	F	2.4	51	Transfer	Vomitus Profuse	DCA tanpa dehidrasi	Hirsphrung post TEPT	PJB asianotik				Gastrohepatology	M2	N		N		N		survive		N																									N	N
1603	2	M	8.7		Self adm	PJB sianotik							Cardiovascular	M4	N		N		N		survive		N																									N	N
1604	2	M	13.9	96	Self adm	PJB asianotik							Cardiovascular	M4	N		N		N		survive		N																									N	N
1605	1	F	7.8		Self adm	PJB asianotik							Cardiovascular	M4	N		N		N		survive		N																									N	N
1606	2	M	15	96	Self adm	PJB asianotik							Cardiovascular	M4	N		N		N		survive		N																									N	N
1607	4	F	37	145	Self adm	Dyspepsia dd gastritis	Gizi kurang						Gastrohepatology	M4	N		N		N		survive		N																									N	N
1608	4	F	47.5	154	Self adm	Apendicitis akut	ISK						Gastrohepatology	M4	N		N		N		survive		N																									N	N
1609	4	M	37	158	Self adm	PJB sianotik							Cardiovascular	M4	N		N		N		survive		N																									N	N
1610	1	F	3.3		Self adm	PJB sianotik							Cardiovascular	M4	N		N		N		survive		N																									N	N
1611	2	M	7.9	82	Self adm	PJB asianotik							Cardiovascular	M4	N		N		N		survive		N																									N	N
1612	4	M	46	162	Self adm	Severe anemia on CKD	CKD st IV	HT st II	Hiperparatiroid sekunder				Nephrology	M4	N		N		N		survive		N																									N	N
1613	3	M	17	112	Transfer	Campak	Balanitis	Epidural hemorhage post craniotomy	Hemofilia B	Alergi makanan	Sepsis		Infectious	M2	N		N		N		survive		URTI	33																								Y	Staphylococus viridans
1614	3	F	33	122	Self adm	Uncontrolled epilepsi	CMV	Atrofi cerebri	Hemiparese				Neurology	M2	N		N		N		survive		N																									N	N
1615	4	M	37	138	Referral	SE teratasi	HT st III	AKI fase failure	GIT bleeding				Nephrology	PICU	Y	30	Y	4	Y	8	survive		UTI	8				HAP	8				Likely	27	Negatif	Blood	27											N	N
1616	3	F	16	116	Referral	PJB asianotik							Cardiovascular	M4	N		N		N		survive		N																									Y	Streptococus alactolyticus
1617	4	M	27	131	Self adm	CKD st V	Anemia on CKD	Rhinofaringitis akut	Kardiomyopati dilatasi	HT	Pneumonia		Nephrology	M2	N		N		N		survive		GIT	4																								N	N
1618	3	M	18	117	Self adm	CMV disease	Epilepsi	CP tetraparese spastik	GDD				Neurology	M2	N		N		N		survive		N																									N	N
1619	4	F	35	143	Transfer	Apendicitis							Gastrohepatology	M4	N		N		N		survive		N																									N	N
1620	1	M	4.8	61	Referral	Sepsis membaik	Atresia esofagus	Pneumonia	GDD	Gizi kurang			Sepsis	M2	N		N		N		survive		likely	15				HAP	17																			N	N
1621	2	M	9.4	80	Self adm	Epilepsi	Hidrosefalus dg Vp Shunt	Rhinofaringitis akut	Hernia scrotalis sinistra	GDD			Neurology	M4	N		N		N		survive		N																									N	N
1622	3	M	19.5	112	Referral	CKD st V	Anemia on CKD	ISK	HT st II	DCA dehidrasi tak berat			Nephrology	M4	N		N		N		survive		GIT	7																								Y	Negatif
1623	1	M	6.8	59	Self adm	CMV cerebral	Mikrocephal	Hirsphrung post TEPT					Neurology	M2	N		N		N		survive		N																									N	N
1624	2	F	14	93	Referral	Kejang demam kompleks	Rhinofaringitis akut	GDD	Post Vp shunt				Neurology	M2	N		N		N		survive		N																									N	N
1625	1	M			Referral	DCA ec rotavirus tanpa tanda dehidrasi	Hidrocephalus	Dandy Walker	Nistagmus kongenital	GDD			Neurology	M2	N		N		N		survive		N																									N	N
1626	4	F	25	113	Self adm	PJB asianotik							Cardiovascular	M4	N		N		N		survive		N																									N	N
1627	1	M			Referral	Pneumonia							Respiratory	M2	N		N		N		survive		N																									N	N
1628	4	M	43	160	Self adm	Dyspepsia ec gastritis erosif	Abdominal epilepsi						Gastrohepatology	M4	N		N		N		survive		N																									N	N
1629	4	M	48	160	Referral	AKI FS failure	ISK	Gastritis	Nefritis Interstitial dd GNA				Nephrology	M4	Y	15	N		Y	3	survive		GIT	4																								N	N
1630	4	F	42	143	Referral	SLE severe protokol bl I							Immunology	M4	N		N		N		survive		N																									N	N
1631	4	F	21	126	Self adm	PJB sianotik							Cardiovascular	M4	N		N		N		survive		N																									N	N
1632	1	M	7.4	61	Self adm	PJB asianotik							Cardiovascular	M4	N		N		N		survive		N																									N	N
1633	4	F	24	115	Self adm	PJB asianotik							Cardiovascular	M4	N		N		N		survive		N																									N	N
1634	4	M	48	150	Transfer	Gastritis akut							Gastrohepatology	M4	N		N		N		survive		N																									N	N
1635	4	F	35	135	Referral	DM tp I	Riwayat KAD						Endocrine	M4	N		N		N		survive		N																									N	N
1636	4	F	38	144	Self adm	CKD st V	SNRS	Anemia on CKD	Hipoalbuminemia				Nephrology	M4	N		N		N		survive		N																									N	N
1637	3	F	19	119	Referral	SLE							Immunology	M4	N		N		N		survive		N																									N	N
1638	1	M	5.1	58	Self adm	CAP	Floopy infant	PJB asianotik					Respiratory	M2	N		N		N		survive		N																									Y	Negatif
1639	3	F	23	130	Self adm	Gastritis erosif	Ashma persisten						Gastrohepatology	M4	N		N		N		survive		N																									N	N
1640	3	M	30	131	Referral	SE teratasi							Neurology	PICU	N		N		N		survive		N																									N	N
1641	4	F	24	131	Transfer	SLE berat	Pneumonia	Gizi buruk tp marasmik	ADS otitis	Efusi Pleura			Immunology	M2	N		N		N		survive		N																									N	N
1642	4	M	27	131	Self adm	DMD							Nephrology	M4	N		N		N		survive		N																									N	N
1643	4	F	36.5	142	Referral	Crohn Disease	Gastroduodenitis	GIT Bleeding membaik					Gastrohepatology	M4	N		N		N		survive		N																									N	N
1644	3	F	10.5	92	Self adm	SNRS	Gallowaymowat Synd	Gizi buruk tp marasmik	GDD	Hipoalbuminemia			Nephrology	M4	N		N		N		survive		N																									N	N
1645	1	M	5.1	65	Self adm	Kolestasis ekstrahepatal ec atresia bilier dd kolestasis intrahepatal							Gastrohepatology	M4	N		N		N		survive		N																									N	N
1646	1	F	5.3	60	Self adm	Congenital cystic adenomatrial malformation	Pneumonia	Gizi kurang	Anemia normo-normo				Respiratory	M2	N		N		N		survive		N																									N	N
1647	4	M	42	152	Self adm	PJB asianotik							Cardiovascular	M4	N		N		N		survive		N																									N	N
1648	4	F	50	154	Self adm	PJB asianotik							Cardiovascular	M4	N		N		N		survive		N																									N	N
1649	3	F	15	108	Self adm	PJB sianotik							Cardiovascular	M4	N		N		N		survive		N																									N	N
1650	4	F	15	113	Referral	Bronkiektasis ekstbsi akut	Ataxia	Gizi buruk marasmik	GDD				Respiratory	M2	N		N		N		survive		N																									N	N
1651	3	M	18	107	Self adm	PJB asianotik							Cardiovascular	M4	N		N		N		survive		N																									N	N
1652	2	F	16	104	Self adm	PJB asianotik							Cardiovascular	M4	N		N		N		survive		URTI	5																								N	N
1653	4	M	43	163	Self adm	PJB asianotik	Autisme spectrum disorder						Cardiovascular	M4	N		N		N		survive		N																									N	N
1654	4	F	37	148	Self adm	Severe SLE bl II	CKD st V	Neuropsikiatrik lupus					Immunology	M4	N		N		N		survive		N																									N	N
1655	4	F	42	142	Self adm	Severe SLE	Nefritis SLE	Severly stunted					Immunology	M4	N		N		N		survive		N																									N	N
1656	3	M	34	129	Self adm	Severe SLE bl 6	Epilepsi dlm terapi						Immunology	M4	N		N		N		survive		N																									N	N
1657	4	F	45	154	Self adm	SLE protokol bl I							Immunology	M4	N		N		N		survive		N																									N	N
1658	1	M	18		Referral	Resp failure	Kardiomiopati dilatasi						Cardiovascular	PICU	N		Y	8	Y	9	survive		N																									Y	Enterobacter cloacae
1659	4	M	23	130	Referral	Kardiomiopati dilatasi							Cardiovascular	M4	N		N		N		survive		likely	20	Negatif	Blood	20																					Y	Negatif
1660	3	M	20		Transfer	Expanded dengue synd	DF	DIC	Encephalitis	Upper GIT bleeding	SLE berat		Infectious	PICU	N		N		N		survive		N																									Y	Coagulase negatif staphylococus
1661	1	M	3.3	49	Referral	Kolestasis Intrahepatal dd ekstrahepatal	Perdarahan intrasubdural	CMV	ISK membaik	DCA	Pneumonia		Gastrohepatology	M2	N		N		N		survive		N																									N	N
1662	4	F	21	124	Self adm	SE teratasi	Impatensi Vp shunt	Hidrocephalus post vp shunt	CP tetraparese spastik	Anemia mikro-hipo			Neurology	M2	N		N		N		survive		UTI	6				GIT	7	Candida albicans	Feces	11	Likely	18	Negatif	Blood	18											Y	Negatif
1663	3	M	30		Referral	SE teratasi	Epilepsi tidak terkontrol						Neurology	PICU	N		N		N		survive		N																									N	N
1664	3	F	22	110	Referral	SN	Kardiomiopati dilatasi						Nephrology	M4	N		N		N		died	Oedem paru akut	likely	14																								N	N
1665	1	F	4.4	56	Self adm	Holoproensefali	Cerebral CMV disease	GDD	Labiognathopalatoskisis				Neurology	M2	N		N		N		survive		Flebitis	6				URTI	11																			N	N
1666	4	M	34	139	Self adm	CKD st V on CAPD	Impatensi CAPD	Glomerulonefritis kronik					Nephrology	M4	N		N		N		survive		UTI	8	Negatif	Urine	8																					N	N
1667	1	M	10		Referral	SE teratasi	Encephalitis						Neurology	PICU	N		N		N		survive		N																									N	N
1668	1	F	3.2	51	Transfer	Epilepsi	PJB sianotik						Cardiovascular	M2	N		N		N		survive		HAP	4																								N	N
1669	4	M	48	155	Self adm	Susp CAPD peritonitis	HT urgensi	CKD st V on CAPD					Nephrology	M4	N		N		N		survive		N																									Y	Negatif
1670	1	F	6.5	64	Referral	CAP	PJB asianotik						Cardiovascular	M2	N		N		N		survive		N																									N	N
1671	4	M	44	130	Self adm	PJB asianotik	Disab intelektual	Overweight					Cardiovascular	M4	N		N		N		survive		N																									N	N
1672	3	M	22.5	118	Self adm	SLE berat protokol bl II	Drug induced hepatitis						Immunology	M4	N		N		N		survive		N																									N	N
1673	1	F	4.4	60	Self adm	PJB asianotik							Cardiovascular	M4	N		N		N		survive		N																									N	N
1674	2	F	10	85	Self adm	PJB asianotik							Cardiovascular	M4	N		N		N		survive		N																									N	N
1675	1	F	2.1	50	Referral	PJB asianotik							Cardiovascular	M4	N		N		N		survive		N																									N	N
1676	4	F	37	151	Transfer	Gastroduodenitis							Gastrohepatology	M4	N		N		N		survive		N																									N	N
1677	3	F	21	126	Self adm	PJB asianotik							Cardiovascular	M4	N		N		N		survive		N																									N	N
1678	2	M	8.5	79	Self adm	PJB sianotik							Cardiovascular	M4	N		N		N		survive		N																									N	N
1679	3	M	18	110	Self adm	PJB asianotik							Cardiovascular	M4	N		N		N		survive		N																									N	N
1680	3	F	11	94	Self adm	PJB asianotik							Cardiovascular	M4	N		N		N		survive		N																									N	N
1681	3	F	15	107	Self adm	PJB sianotik							Cardiovascular	M4	N		N		N		survive		N																									N	N
1682	4	F	21	111	Self adm	CKD st V on CAPD	HT st II	SN	Anemia				Nephrology	M4	N		N		N		survive		N																									N	N
1683	3	F	19	112	Self adm	PJB sianotik							Cardiovascular	M4	N		N		N		survive		N																									N	N
1684	4	M	42	161	Self adm	PJB sianotik							Cardiovascular	M4	N		N		N		survive		N																									N	N
1685	4	F	60		Transfer	CKB	Pneumonia	Edema Cerebri	ISK	DCA tanpa dehidrasi			Neurology	PICU	Y	11	Y	26	Y	6	survive		UTI	6	Enterococus Faecalis	Urine	9	URTI	6																			Y	Enterococus faecalis, Enterobacter Cloacae
1686	4	M	56	160	Transfer	Superficial dermal burn injury							Gastrohepatology	M4	N		N		N		survive		GIT	7				URTI	22																			N	N
1687	4	F	51	133	Self adm	PJB sianotik							Cardiovascular	M4	N		N		N		survive		N																									N	N
1688	4	M	34	143	Self adm	Hemiparese dextra							Neurology	M4	N		N		N		survive		N																									N	N
1689	3	F	18	133	Self adm	PJB sianotik	RFA						Cardiovascular	M4	N		N		N		survive		N																									N	N
1690	1	M	3.1	50	Referral	Hidrocephalus							Neurology	M4	N		N		N		survive		N																									N	N
1691	4	F	50	160	Referral	SLE	HT st II						Immunology	M4	N		N		N		survive		N																									N	N
1692	3	M	17	105	Self adm	PJB asianotik							Cardiovascular	M4	N		N		N		survive		N																									N	N
1693	1	F	4.3	56	Referral	Kolestasis Intrahepatal dd ekstrahepatal	Mikrocephal	Gizi kurang	Atresia bilier				Gastrohepatology	M4	N		N		N		survive		UTI	4																								N	N
1694	4	M	40	162	Self adm	Vomitus profuse	Abdominal epilepsi	Dehidrasi tak berat					Gastrohepatology	M4	N		N		N		survive		N																									N	N
1695	2	F	12.5	82	Transfer	AKI FS failure	Hidrosephalus obst	Tetraparese spastik	Sepsis	Syok Sepsis	DIC	ARDS mild	Neurology	PICU	Y	6	Y	7	Y	7	died	Cardiac keras	CAUTI	7																								N	N
1696	4	F	33		Referral	Riwayat GBS	Efusi pleura bilateral	Disstres resp	Dyspepsia	Gizi kurang			Neurology	PICU	N		Y	3	N		survive		N																									N	N
1697	3	F			Referral	DSS	Efusi pleura bilateral						Infectious	PICU	N		N		Y	3	survive		N																									Y	Negatif
1698	2	M	16.5		Referral	ME	Pneumonia	Epilepsi	CMV disease	GIT bleeding	CP tetraparese spastik	Asidosis metabolik	Neurology	PICU	N		Y	16	N		survive		N																									Y	Enterococus cloacae, Streptococus viridans
1699	1	F			Transfer	Post Op Adhenolitis							Surgery	PICU	N		N		Y	4	survive		N																									N	N
1700	4	M	45	175	Referral	SDH	Edema cerebri	GIT Bleeding	Multiple VE				Surgery	PICU	N		Y	4	Y	5	survive		N																									Y	Enterococus faecalis
1701	3	F	35		Self adm	DSS	Efusi pleura dextra	Git bleeding					Infectious	PICU	N		N		N		survive		N																									N	N
1702	4	M	50		Referral	ICH contusio lobus parietal	Edeme cerebri	Multiple intercerbrial hemorraghie	Multiple fraktur				Surgery	PICU	N		Y	6	Y	6	survive		CAUTI	3																								Y	Negatif
1703	4	M	55	165	Transfer	Fraktur Basic Cranial	Edeme cerebri	SAH	Pneumonia bilateral				Surgery	PICU	N		N		Y	7	survive		N																									N	N
1704	2	M	10	75.5	Referral	Syok	DCA	SE teratasi	Intoleransi lemak				Gastrohepatology	PICU	N		Y	8	Y	7	survive		VAP	4	Klebsiella pneumonia, Enterocoocus faecalis	Aspirat trakhea	6																					Y	Negatif
1705	3	M	15	100	Referral	Post craniotomy evaluasi	CKB	EDH	Hipertensi				Surgery	PICU	N		Y	5	Y	5	survive		N																									Y	Negatif
1706	4	M	45		Referral	Post craniotomy evaluasi	EDH						Surgery	PICU	N		Y	8	Y	8	survive		VAP	8	Pseudomonas aeruginosa, Enterococus faecalis	ETT	8																					Y	Negatif
1707	2	M	9	81	Referral	Post laparotomy	Sepsis						Surgery	PICU	N		N		Y	10	survive		CAUTI	3				GIT	3																			N	N
1708	4	F	48	156	Referral	EDH frontal	ASDH	TSAH	Post craniotomy	Flebitis			Surgery	PICU	Y	11	Y	15	Y	8	survive		Flebitis	3																								Y	Candida dubliniensis
1709	4	F	30		Transfer	Tumor	Anemia mikro-hipo	Gizi buruk tp marasmik	Hypoalbumin				Hemato-oncology	PICU	Y	4	N		N		survive		N																									Y	Negatif
1710	2	M	13		Transfer	Total colonic aganglion post op							Surgery	PICU	N		Y	2	Y	4	survive		N																									Y	Brevibacterium
1711	1	F	6.3		Transfer	Post LE ec ileus mekanik	Hiperglikemi						Surgery	PICU	N		N		Y	6	survive		N																									N	N
1712	4	M	70		Referral	CKB	Syok Hipovolemik	VES Bigemini					Neurology	PICU	Y	11	Y	17	Y	17	survive		VAP	8	Klebsiella pneumonia, Streptococus viridans	Sputum	8	Flebitis	9																			Y	Negatif
1713	4	M	35		Transfer	Ileus mekanik	Post LE	HT	Gizi kurang	Syok hemoraghi	ISK		Surgery	PICU	N		Y	2	Y	4	survive		N																									Y	Pseudomonas aeruginosa, Streptococus viridans
1714	4	M	50		Transfer	GBS	Milliaria rubra	Resp failure					Neurology	PICU	Y	10	Y	1	Y	2	survive		N																									N	N
1715	1	M	5.2		Transfer	Atresia bilier tp III Post Kasai	Peritonitis						Surgery	PICU	Y	10	Y	13	Y	10	survive		N																									Y	Negatif
1716	1	F	6.7		Referral	Resp distress	Pneumonia Severe						Respiratory	PICU	N		N		Y	3	survive		N																									Y	Sphingomonas paucimobilis
1717	1	F	3.3	54.5	Referral	CAP	FTT	Gizi buruk	Hyponatremia	ARDS mild	ISK		Respiratory	PICU	N		Y	13	Y	7	survive		N																									Y	Klebsiella pneumonia
1718	1	M	6.5	65	Referral	Pneumonia	ME bacterial dd viral	DCA dehidrasi tak berat	Severe sepsis	Gizi buruk	VAP		Respiratory	M2	Y	8	Y	8	Y	7	survive		GIT	3				VAP	8	Klebsiella pneumonia, Streptococus viridans	Sputum	10																Y	Negatif
1719	1	F	4.6	55	Referral	Kolestasis ekstrahepatal dd intrahepatal	Atresia Bilier Post kasai	Sepsis	Hypoalbumin	DIC			Surgery	M4	Y	36	Y	23	Y	14	died	Respiratory Failure	BSI	30	Sphigomonas Paucimobilis	Blood	30	CAUTI	41				HAP	43														Y	E Coli
1720	1	M	8.6	64	Referral	DSS overcome	KDK	Hyponatremia	Efusi Pleura Dextra				Infectious	PICU	N		N		Y	3	survive		N																									N	N
1721	1	M	3.1		Self adm	Pneumonia	PJB asianotik	CRS	Hidrocele	Anemia normo-normo	AKI fase failure	Edema pulmo	Cardiovascular	PICU	N		Y	23	Y	21	died	Oedem pulmo	CAUTI	22																								Y	Negatif
1722	1	F	5.7		Referral	Pneumonia	PJB asianotik	Resp failure	Gizi buruk tp marasmik				Cardiovascular	PICU	N		Y	6	N		died	Pneumonia	N																									N	N
1723	3	F	16	104	Referral	DHF gr II	Edema pulmo	Efusi pleura dextra					Infectious	PICU	N		N		Y	3	survive		N																									N	N
1724	1	F	7.5	67	Referral	Sepsis severe	Syok Sepsis	DSS	Upper GIT bleeding	Efusi Pleura Dextra			Sepsis	PICU	N		N		Y	7	survive		N																									Y	Pseudomonas aeruginosa, Staphylococus haemoliticus
1725	4	M	55	167	Transfer	Post LE	Syok Sepsis	Efusi pleura bilateral	Anemia normo-normo				Surgery	PICU	Y	4	N		Y	4	survive		N																									Y	Negatif
1726	4	M			Referral	CP tetraparese Spastik	SE						Neurology	PICU	N		N		N		survive		N																									N	N
1727	3	F			Referral	KAD dg Syok	Asidosis metabolik						Endocrine	PICU	N		N		N		died	Asidosis metabolik berat	N																									N	N
1728	1	M	8.5		Referral	Post LE	Syok Sepsis	Sepsis	Atelektasis				Surgery	PICU	Y	4	Y	1	Y	3	survive		N																									N	N
1729	2	M	13		Transfer	Atresia ani post PSARP	Post laparatomy						Surgery	PICU	N		N		N		survive		N																									N	N
1730	4	F	45		Transfer	Hirsprung	Post op	Kista ovarium	Hypoalbumin	ISK			Surgery	PICU	N		N		Y	6	survive		N																									Y	Negatif
1731	2	F	10		Referral	Resp failure	Syok Hipovolemik	AKI fase failure	DCA	Pneumonia	Hidrocephalus	Encephalopaty	Respiratory	PICU	N		Y	12	Y	12	died	Sepsis	likely	9				URTI	10																			Y	Negatif
1732	1	F	4.1		Referral	Atresia bilier tp II post kasai	Pneumonia bilateral	DIC					Surgery	PICU	Y	20	Y	20	Y	20	died	Sepsis	GIT	8				VAP	15				Likely	19														Y	Staphylococus epidermis
1733	4	M	36	142	Referral	Myelitis transfersa	Syok Sepsis	Pneumonia bilateral					Neurology	PICU	Y	26	Y	32	Y	30	died	AKI	CAUTI	14	Negatif	Urine	15	HAP	38	Acinetobacter Baumanii	Aspirat trakhea	38																Y	E Coli, Staphylococus coagulate negatif
1734	3	F	25	129	Referral	HF	AIHA	Common Cold					Hemato-oncology	PICU	N		N		N		survive		N																									N	N
1735	1	M	5.9		Transfer	Cholangitis	Atresia Bilier Post kasai	PJB asianotik	Stress ulcer				Gastrohepatology	PICU	N		N		Y	4	survive		N																									N	N
1736	1	F	8		Referral	Resp failure	Syok Hipovolemik	DCA dehidrasi tak berat	ISK				Respiratory	PICU	N		Y	2	Y	5	died	Surgery	URTI	3																								Y	Negatif
1737	2	M	14		Referral	SE teratasi	ME bacterial dd viral	Upper GIT bleeding	SNHL	HT st II			Neurology	PICU	N		N		Y	7	survive		N																									Y	E Coli
1738	4	M	43		Referral	Trauma abdomen	Ruptur ileus gr II						Surgery	PICU	N		N		N		survive		N																									N	N
1739	1	F	5.8		Referral	HF	Pancytopenia						Hemato-oncology	PICU	N		N		N		survive		N																									N	N
1740	1	M	13		Referral	CAP	Upper GIT bleeding	Alkalosis resp	DCA	Hyponatremia			Respiratory	PICU	N		Y	4	Y	4	survive		N																									Y	Staphylococus saprophyticus
1741	2	M	8		Referral	Ileus mekanik	Post LE	DCA	Syok hipovolemik	Hypoglikemia			Surgery	PICU	Y	6	Y	7	Y	7	survive		N																									Y	Klebsiella Pneumonia
1742	3	M	17	115	Transfer	PDA, PH post cath	Gizi kurang	DS	GIT bleeding				Cardiovascular	PICU	N		Y	3	N		survive		N																									N	N
1743	2	F	7		Transfer	Pneumonia	ARDS mild	Osteoporosis	Dextrocardia	GDD			Cardiovascular	PICU	N		Y	6	Y	6	survive		N																									Y	Negatif
1744	1	M	4		Referral	Syok septic	Sepsis	CAP	ARDS moderate	Hypoglikemia	Enchepalitis viral dd bacterial		Sepsis	PICU	N		Y	7	Y	8	died	Pneumonia berat	N																									N	N
1745	2	F	12	76	Transfer	Hydrocephalus	CP tetraparese spastik	Sepsis membaik	ME bacterial				Neurology	PICU	N		N		N		survive		N																									Y	Negatif
1746	1	M	15	99	Transfer	Cyst common bile duct type IV	Post laparatomy	Pneumonia bilateral	Edema larynx				Surgery	PICU	Y	11	N		Y	11	survive		N																									N	N
1747	1	M	6		Referral	Spell, HF	PJB sianotik	Pneumonia	AKI				Cardiovascular	PICU	N		N		Y	4	died	AKI	N																									N	N
1748	1	M	2.6	55	Referral	HF	PJB sianotik	Edema Pulmo					Cardiovascular	PICU	N		Y	11	N		died	Respiratory Failure	N																									Y	Negatif
1749	2	M	12	88	Referral	Anemia aplastik	HF	RFA	Hypoalbumin				Hemato-oncology	PICU	N		N		N		survive		N																									N	N
1750	4	F	30		Referral	HF	Anemia gravis	Upper GIT bleeding	MDS				Hemato-oncology	PICU	N		N		N		survive		N																									N	N
1751	2	M	13	80	Referral	AFA	Riw SVT	DCA tanpa tanda dehidrasi	CAP				Cardiovascular	PICU	N		N		N		survive		N																									N	N
1752	1	M	2.6		Referral	Spell	PJB sianotik	Pneumonia	Resp failure				Cardiovascular	PICU	N		Y	3	N		died	Kardio Respiratory Failure	N																									Y	Klebsiella pneumonia, Streptococus viridans
1753	1	F	6.3		Referral	Ileus mekanik ec intususepsi post LE							Surgery	PICU	N		N		N		survive		N																									N	N
1754	4	F	59	165	Referral	Encephalopaty	Pneumonia	HT emergency	Severe SLE	AKI	Sepsis	Edema pulmo	Immunology	PICU	N		Y	3	Y	19	survive		N																									N	N
1755	1	M	4.9		Referral	PS critical post PTBV	Syok kardiogenik						Cardiovascular	PICU	Y	6	Y	6	Y	6	died	Syok kardiogenik	N																									Y	Clonobacter sakazakii
1756	2	M	18		Transfer	Post laparotomy							Surgery	PICU	N		N		Y	3	survive		N																									N	N
1757	2	F	7		Transfer	Resp failure	ARDS	Sepsis	HT portal	Hypoalbumin			Gastrohepatology	PICU	N		Y	10	Y	10	died	ARDS	N																									N	N
1758	2	M	14.3	105	Self adm	Ulkus palatum	Pneumonia aspirasi						Respiratory	PICU	N		Y	19	Y	14	survive		N																									Y	Pseudomonas aeruginosa, Streptococus viridans
1759	2	F	12.5	86	Referral	Post Vp Shunt	GIT bleeding	Gizi kurang	Illeus paralitis	Syok sepsis			Sepsis	PICU	Y	11	Y	13	Y	11	died	Syok septic	VAP	3																								Y	Negatif
1760	2	F	12	99	Referral	CKB	Syok hemorraghie	Odeme cerebri	IVH bilateral	Hypoalbumin	VAP		Neurology	PICU	N		N		Y	4	survive		VAP	4																								N	N
1761	3	M	50	161	Referral	Post LE ec internal bleeding	Syok hemorraghie	Anemia					Surgery	PICU	N		Y	9	Y	9	survive		HAP	3	Klebsiella pneumonia, Streptococus viridans	ETT	7	GIT	5																			Y	E.Coli, Streptococus viridans
1762	3	F	10	154	Referral	Reye synd	Pneumonia						Endocrine	PICU	Y	3	N		Y	4	died	Prolonged syok	N																									N	N
1763	1	M	5.5	57	Transfer	Pneumonia aspirasi	Resp failure	Neuroblastoma	Hidronefrosis	ISK	Anemia		Hemato-oncology	PICU	N		N		N		died	Syok	likely	11	Negatif	Blood	11	UTI	11				HAP	22														N	N
1764	3	F	17	98	Self adm	Encephalitis viral	Sepsis	Edeme cerebri	Dca tanpa dehidrasi	Hipernatremia	Hipokalemia	Hipoalbuminemia	Neurology	PICU	N		N		Y	5	survive		URTI	8																								N	N
1765	3	F	13	99	Referral	KDK							Neurology	M2	N		N		N		survive		N																									N	N
1766	1	F	4.2	54	Referral	CAP	Anemia mikro-hipo						Respiratory	M2	N		N		N		survive		N																									N	N
1767	2	M	6.4	69	Self adm	PJB sianotik	Pneumonia						Cardiovascular	M2	N		N		N		survive		N																									N	N
1768	3	F	20	127	Self adm	Diare persisten tanpa dehidrasi	PCP dd bronkiektasis	B20	Gizi buruk tp marasmik	Candidiasis oral			Infectious	M2	N		N		N		survive		N																									Y	Negatif
1769	1	F	5.2	5.5	Self adm	CAP	Edward synd	Epilepsi	Laringomalacia	PJB asianotik	CMV		Respiratory	M2	N		N		N		survive		UTI	5	Negatif	Urine	6																					Y	Negatif
1770	2	M	9	75	Self adm	CMV disease	GDD						Neurology	M2	N		N		N		survive		N																									N	N
1771	2	F	9.8	80	Referral	DCA tanpa dehidrasi							Gastrohepatology	M2	N		N		N		survive		N																									N	N
1772	4	M	54	140	Referral	Myelitis transfersa	Resp disstres	ARDS mild	Atelektasis	Pneumonia bilateral	HT gr I		Neurology	PICU	N		Y	13	Y	3	survive		N																									Y	Streptococus viridans
1773	3	F	17	115	Self adm	GNAPS	HT gr II	AKI fase failure	Anemia mikro-normo				Nephrology	M4	N		N		Y	5	survive		N																									N	N
1774	1	M	3.2	53	Referral	PJB asianotik	Gizi kurang						Cardiovascular	M4	N		N		N		survive		HAP	5	Klebsiella pneumonia	Sputum	9																					Y	Negatif
1775	3	F	33	123	Self adm	Steven Johnson Synd	Epilepsi	Movement disorder					Endocrine	M4	N		N		N		survive		N																									N	N
1776	4	M	33	132	Self adm	PJB asianotik							Cardiovascular	M4	N		N		N		survive		N																									N	N
1777	4	F	90	162	Self adm	Polip Recti	Overweight						Gastrohepatology	M4	N		N		N		survive		N																									N	N
1778	1	F	12	93	Self adm	SN Kongenital	Gallmowat synd						Nephrology	M4	N		N		N		survive		N																									N	N
1779	1	F	5.8	65	Referral	PJB asianotik	Gizi buruk tp marasmik						Cardiovascular	M4	N		N		N		survive		N																									N	N
1780	2	M	12	92	Referral	PJB asianotik							Cardiovascular	M4	N		N		N		survive		N																									N	N
1781	2	F	8.9	103	Self adm	PJB sianotik							Cardiovascular	M4	N		N		N		survive		N																									N	N
1782	4	F	25	137	Self adm	PJB asianotik	Gizi kurang						Cardiovascular	M4	N		N		N		survive		N																									N	N
1783	1	F	9		Referral	Sepsis	ME bacterial dd viral	Ductus Coleducus	DIC	GIT bleeding	DCA		Sepsis	PICU	N		N		Y	12	survive		Likely	6	Negatif	Blood	10																					N	N
1784	2	F	10		Self adm	DCA dg dehidrasi	Atresia Bilier Post Transplant	AKI fase failure	Sepsis				Surgery	PICU	N		N		Y	5	survive		N																									Y	E. Coli, Cryptococus laurentii
1785	4	M			Transfer	Post op	TTA						Surgery	PICU	N		N		N		survive		N																									N	N
1786	3	F	17	106	Referral	Encephalitis viral dd bacterial	Riw SE	DCA tanpa dehidrasi	GIT bleeding	Edema cerebri	Candidiasis oral		Neurology	PICU	N		Y	4	Y	8	died	Syok septic	N																									Y	Enterobacter cloacae
1787	1	M	8.7		Referral	Intususepsi ileocolica post LE							Surgery	PICU	Y	4	N		Y	6	survive		N																									Y	Staphylococus epidermis
1788	4	F	36		Referral	Severe pneumonia	Severe ARDS	TB	Sepsis	Nefritis			Respiratory	PICU	N		Y	5	Y	5	died	Respiratory Failure	N																									N	N
1789	2	F	8.8	82	Referral	SDH Regio front-temparoparietal dextra	Edema cerebri	IVH	Edema Intracerebelli				Neurology	PICU	N		Y	3	Y	3	died	Intra Cerebri Hemoraghie	N																									N	N
1790	4	M	43	133	Self adm	SDH Regio Paretal	Hidrosephalus obst	Hemofilia					Neurology	PICU	N		N		N		survive		N																									N	N
1791	1	M	2.6		Transfer	Post kolangografi	Atresia Bilier	PJB asianotik	Gizi buruk tp marasmik	Anemia grafis	VAP		Gastrohepatology	PICU	Y	14	Y	14	Y	3	died	Pneumonia	VAP	7	Staphylococus haemoliticus	Aspirat trakhea	13																					Y	Klebsiella pneumonia
1792	2	F			Referral	ME viral dd bacterial	Pneumonia bilateral						Neurology	PICU	N		Y	2	Y	2	survive		N																									Y	Negatif
1793	1	F	6.6	69	Transfer	SE	Epilepsi	Mikrocepal	CMV disease				Neurology	PICU	N		N		N		survive		N																									N	N
1794	4	F	32		Self adm	GBS relaps	Gizi buruk	Alkalosis metabolik					Neurology	PICU	N		N		Y	11	survive		VAP	8																								Y	Acinetobacter baumanii
1795	1	F	6.5	64	Referral	Post LE	Hipoalbuminemia	Peritonitis	Sepsis				Surgery	PICU	Y	17	Y	10	Y	13	survive		SSI	17																								Y	Enterobacter aerogenes, Enterococus faecalis
1796	2	F	10	95	Transfer	Sepsis	Syok Sepsis	Spinal muscular atrofi tp II	Bronkopneumonia	TB	Gizi buruk tp marasmik		Sepsis	PICU	N		Y	101	Y	23	survive		CAUTI	14																								Y	Enterobacter cloacae
1797	1	F	21		Self adm	Resp failure	Pneumonia bilateral	Riw GBS	Cystitits				Respiratory	PICU	N		Y	10	Y	5	survive		HAP	11																								Y	Negatif
1798	3	F	22		Transfer	CKD st V on CAPD	Anemia on CKD	ISK	Pneumonia	Edeme pulmo	Sepsis	DCA tanpa dehidrasi	Nephrology	PICU	Y	20	Y	10	Y	11	died	Oedem pulmo	GIT	4				HAP	8				CAUTI	12														N	N
1799	1	M	4.1	55	Referral	SDH Frontal temp	Pneumonia	Anemia ec blood loss	SE	AKI			Neurology	PICU	N		Y	6	Y	3	survive		N																									N	N
1800	2	F	7.4		Referral	PJB asianotik	Post ADO	LE					Cardiovascular	PICU	N		Y	8	Y	8	died	Surgery	N																									Y	Negatif
1801	1	F	4.4	52	Referral	General peritonitis ec NEC gr III B							Gastrohepatology	PICU	Y	20	N		Y	3	survive		Flebitis	6																								Y	Negatif
1802	1	M	4.7	55	Referral	Edema pulmo	PJB asianotik	DS	Pneumonia bilateral	FTT	DCA tanpa dehidrasi		Cardiovascular	PICU	N		Y	20	Y	8	died	Surgery	N																									Y	Negatif
1803	4	M	60	123	Referral	SE	Me viral dd bacterial	Edema Cerebri	GIT bleeding	Alkalosis metabolik	DCA tanpa dehidrasi		Neurology	PICU	Y	35	Y	41	Y	24	died	Respiratory Failure	CAUTI	19																								Y	Pseudomonas aerogens, Coagulase negatif staphylococus
1804	2	F	10		Transfer	Resp failure	Encephalitis viral dd bacterial	SE	CAP	Edema cerebri	DCA tanpa dehidrasi		Neurology	PICU	Y	6	Y	7	Y	9	survive		N																									Y	Enterococus aerogens, Streptococus viridans
1805	4	M	23		Transfer	ALL HR on protocol	Hiperglikemi	Sepsis	Syok Sepsis	DCA	Syok hipovolemik	AKI	Hemato-oncology	PICU	N		N		Y	7	survive		N																									Y	Klebsiella pneumonia
1806	3	M	34		Referral	ME	SE overcome	Obesity					Neurology	PICU	N		N		Y	5	survive		N																									Y	E coli
1807	2	M	18.5	79	Referral	DSS overcome	Efusi pleura dextra						Infectious	PICU	N		N		N		survive		N																									N	N
1808	4	M	54	166	Referral	PJR	Asma bronkiale						Cardiovascular	M4	N		N		N		survive		N																									N	N
1809	4	M	28	148	Self adm	PJR	Gizi buruk tp marasmik	Complete RBB					Cardiovascular	M4	N		N		N		survive		N																									N	N
1810	4	F	37	150	Self adm	Severe SLE bl II	CKD st V	Neuropsikiatri SLE	Anemia normo-normo	DCA tanpa dehidrasi			Immunology	M4	N		N		N		survive		UTI	11	E Cloacae, E Faecalis	Urine	12																					N	N
1811	4	F	24	133	Self adm	SLE severe	Pneumonia	Gizi buruk tp marasmik					Immunology	M4	N		N		N		survive		N																									N	N
1812	4	M	38.5	144	Self adm	CKD st V on hemodialisa rutin	SNRS						Nephrology	M4	N		N		N		survive		N																									N	N
1813	4	M	44		Self adm	Ensefalitis viral dd ensefalopathy	Oedem cerebri	Gangguan Mental Organik	Epilepsi				Neurology	PICU	N		N		Y	2	survive		URTI	4	Pseudomonas aeruginosa	Swab tenggorokan	4																					N	N
1814	2	F	12	95	Self adm	Vomitus profuse tanpa tanda dehidrasi	Hidrocephal obs terpasang vp shunt	CMV kongenital	Gizi kurang				Neurology	M4	N		N		N		survive		N																									N	N
1815	2	F	11	88	Self adm	PJB asianotik							Cardiovascular	M4	N		N		N		survive		N																									N	N
1816	3	M	16	115	Self adm	PJB asianotik							Cardiovascular	M4	N		N		N		survive		N																									N	N
1817	3	M	23	128	Referral	Involuntary movement	DRA						Neurology	M4	N		N		N		survive		N																									N	N
1818	4	F	37	152	Self adm	PJB asianotik							Cardiovascular	M4	N		N		N		survive		N																									N	N
1819	2	F	7		Self adm	High output stoma	Hirsprung post TEPT	Common Cold					Gastrohepatology	M4	N		N		N		survive		N																									N	N
1820	3	M	25	117	Self adm	Severe SLE	Nefritis SLE						Immunology	M4	N		N		N		survive		N																									N	N
1821	4	M	31	139	Transfer	PJR							Cardiovascular	M4	N		N		N		survive		N																									N	N
1822	3	F	23	132	Referral	Kolestasis	Gizi kurang						Gastrohepatology	M4	N		N		N		survive		N																									N	N
1823	4	M	6.2	66	Self adm	PJB asianotik							Cardiovascular	M4	N		N		N		survive		N																									N	N
1824	3	F	26	128	Self adm	PJB asianotik							Cardiovascular	M4	N		N		N		survive		N																									N	N
1825	2	M	11		Self adm	PJB sianotik							Cardiovascular	M4	N		N		N		survive		URTI	9																								N	N
1826	4	F	55	147	Self adm	PJB asianotik							Cardiovascular	M4	N		N		N		survive		N																									N	N
1827	4	F	57	148	Self adm	SLE	Anemia	Dispepsia					Immunology	M4	N		N		N		survive		N																									N	N
1828	1	M	5.4	54	Self adm	PJB sianotik							Cardiovascular	M4	N		N		N		survive		N																									N	N
1829	4	F	55	159	Self adm	SLE on protokol bl II	HT st II	Nefritis SLE	Anemia normo-hipo	Hipoalbuminemia			Immunology	M4	N		N		N		survive		UTI	4																								N	N
1830	1	M	4.1	54	Self adm	Congenital adrenal hiperplasia	Gizi kurang						Endocrine	M4	N		N		N		survive		N																									N	N
1831	2	F	7.6	77	Self adm	PJB asianotik							Cardiovascular	M4	N		N		N		survive		N																									N	N
1832	3	F	14	94	Self adm	PJB asianotik	DS						Cardiovascular	M4	N		N		N		survive		N																									N	N
1833	4	F	41	154	Self adm	JIA Oligointra artikuler							Immunology	M4	N		N		N		survive		N																									N	N
1834	4	M	36	160	Self adm	SE teratasi	Disabilitas intelektual	Vulcus punctum pedis dextra	Severe Malnutrition	Epilepsi			Neurology	M4	N		N		N		survive		N																									N	N
1835	3	F	28	123	Self adm	Oedem cerebri	Chepalgia						Neurology	M4	N		N		N		survive		GIT	5																								N	N
1836	3	F	12	93	Self adm	SN Kongenital	CKD st V	CP tetraparese spastik	Gizi kurang				Nephrology	M4	N		N		N		survive		N																									N	N
1837	3	M	20	110	Self adm	Anemia on CKD	CKD st V	HT st II	Glomerulonefritis kronis	Hipoalbuminemia			Nephrology	M4	N		N		N		survive		N																									N	N
1838	1	F	2.5	56	Self adm	PJB asianotik	Anemia mikro-normo	Gizi buruk tp marasmik					Cardiovascular	M4	N		N		N		survive		N																									N	N
1839	2	F	8.8	77	Self adm	ME viral dd bacterial	Kejang demam	Epilepsi dlm terapi	CP tetraparese spastik	Stomatitis	Pneumonia		Neurology	M2	N		N		N		survive		N																									Y	Negatif
1840	4	F	39	151	Self adm	SLE	Probable dengue						Immunology	M2	N		N		N		survive		UTI	4	Staphylococus haemoliticus, E faecalis	Urine	6	GIT	4																			N	N
1841	2	M	8.4	78	Referral	Cerebral CMV disease	GDD	Hidrocephalus post vp shunt					Neurology	M2	N		N		N		survive		URTI	8																								N	N
1842	2	M	9.5	94	Referral	PCP	TB paru	Gizi buruk marasmik	Candidiasis oral				Respiratory	M2	N		N		N		survive		N																									N	N
1843	3	M	15	102	Self adm	HIV st IV	TB paru	Pneumonia	CMV cerebral	DCA tanpa dehidrasi			Infectious	M2	N		N		N		survive		GIT	5																								Y	Candida tropikalis, Klebsiella pneumonia, Clabsi
1844	2	M	17	102	Referral	Kejang demam kompleks	RFA	Purotitis	Fhimosis				Neurology	M2	N		N		N		survive		N																									N	N
1845	1	F	6.7	59	Self adm	Uncontrolled epilepsi	Cerebral CMV disease	Mikrocepali					Neurology	M2	N		N		N		survive		N																									N	N
1846	1	F	4.9	61	Referral	Pneumonia	Gizi buruk tp marasmik	CMV disease					Respiratory	M2	N		N		N		survive		N																									N	N
1847	1	M	6.7	63	Self adm	Pneumonia berat	Prolonged fever	DCA tanpa dehidrasi	Piere robin syn	CMV	Laringomalacia	GDD	Respiratory	M2	N		N		N		survive		N																									Y	Negatif
1848	3	F	2.1	132	Referral	DSS overcome	Expanded dengue	Gizi kurang					Infectious	M2	N		N		N		survive		UTI	4																								Y	Negatif
1849	4	F	58	161	Self adm	Abdominal pain ec gastritis erosif	SLE dlm protokol bl ke V	ISK					Gastrohepatology	M4	N		N		N		survive		URTI	3				UTI	3																			N	N
1850	3	M	17	110	Self adm	PJB asianotik							Cardiovascular	M4	N		N		N		survive		N																									N	N
1851	4	F	35	149	Self adm	SLE							Immunology	M4	N		N		N		survive		N																									N	N
1852	3	M	22	128	Self adm	PJB asianotik							Cardiovascular	M4	N		N		N		survive		N																									N	N
1853	1	M	4.7	61	Self adm	PJB asianotik	CRS	Gizi buruk marasmik					Cardiovascular	M4	N		N		N		survive		N																									N	N
1854	2	F	8.1	72	Self adm	PJB asianotik							Cardiovascular	M4	N		N		N		survive		URTI	8																								N	N
1855	3	F	22	116	Referral	PJR							Cardiovascular	M4	N		N		N		survive		N																									N	N
1856
1876
1877
1878
1879
1880
1881
1882
1883
1884
1885
1886
1887
1888
1889
1890
1891
1892
1893
1894
1895
1896
1897
1898
1899
1900
1901
1902
1903
1904
1905
1906
1907
1908
1909
1910
1911
1912
1913
1914
1915
1916
1917
1918
1919
1920
1921
1922
1923
1924
1925
1926
1927
1928
1929
1930
1931
1932
1933
1934
1935
1936
1937
1938
1939
1940
1941
1942
1943
1944
1945
1946
1947
1948
1949
1950
1951
1952
1953
1954
1955
1956
1957
1958
1959
1960
1961
1962
1963
1964
1965
1966
1967
1968
1969
1970
1971
1972
1973
1974
1975
1976
1977
1978
1979
1980
1981
1982
1983
1984
1985
1986
1987
1988
1989
1990
1991
1992
1993
1994
1995
1996
1997
1998
1999
2000
2001
2002
2003
2004
2005
2006
2007
2008
2009
2010
2011
2012
2013
2014
2015
2016
2017
[truncated: 629 more rows]
[truncated: 41 more columns]

## Sheet: Sheet3
1
1
1
1
2
2
2
2
2
2
2
2
2
2
2
2
2
2
2
2
3
3
3
3
3
3
3
3
3
3
3
3
3
3
3
3
3
3
3
3
3
3
3
3
4
4
4
4
4
4
4
4
4
4
4
4
4
4
4
4
4
5
5
5
5
5
5
5
5
5
5
5
6
6
6
6
6
6
6
6
6
6
6
6
6
6
6
6
6
6
6
7
7
7
7
7
7
7
7
7
7
7
7
7
8
8
8
8
8
8
8
8
9
9
9
9
9
9
10
10
10
10
10
11
11
12
12
13
13
13
13
13
13
14
14
14
14
15
15
15
16
17
19
19
19
20
20
20
21
21
23
23
23
26
26
32
41
43
101
7.06646

## Sheet: Sheet4
1
1
1
2
2
2
2
2
2
2
2
2
2
2
2
2
2
2
2
2
2
2
2
2
2
2
2
2
2
3
3
3
3
3
3
3
3
3
3
3
3
3
3
3
3
3
3
3
3
3
3
3
3
3
3
3
3
3
3
3
3
3
3
3
3
3
3
3
3
3
3
4
4
4
4
4
4
4
4
4
4
4
4
4
4
4
4
4
4
4
4
4
4
4
4
4
4
4
4
4
4
4
4
4
4
4
4
4
4
4
4
4
4
4
4
4
4
4
4
4
5
5
5
5
5
5
5
5
5
5
5
5
5
5
5
5
5
5
5
5
5
5
5
5
5
5
5
5
5
5
5
5
5
6
6
6
6
6
6
6
6
6
6
6
6
6
6
6
6
6
6
6
6
6
6
6
6
6
6
6
6
6
6
6
6
6
6
7
7
7
7
7
7
7
7
7
7
7
7
7
7
7
7
7
7
7
7
7
7
7
7
8
8
8
8
8
8
8
8
8
8
8
8
8
8
8
8
8
8
8
9
9
9
9
9
9
9
9
9
9
9
9
9
9
10
10
10
10
10
10
10
11
11
11
11
11
11
11
11
11
11
11
11
11
11
11
11
11
11
12
12
12
12
12
12
12
13
13
13
13
13
13
13
14
14
14
14
14
14
15
16
16
16
17
17
18
18
18
19
19
19
20
21
23
24
24
24
25
30
30
31
5.05836

## Sheet: Sheet5
Y	Y	Dose	Ampicilin
Y	Y	Dose	Ampicilin
Y	Y	Dose	Ampicilin
Y	Y	Dose	Ampicillin
Y	Y	Dose	Ceftriaxone
Y	Y	Dose	Ceftriaxone
Y	Y	Dose	Cefotaxime
Y	Y	Dose	Cefotaxime
Y	Y	Dose	Ampicilin
Y	Y	Dose	Ampicilin
Y	Y	Dose	Cefotaxime
Y	Y	Dose	Ampicilin
Y	Y	Dose	Ampicilin
Y	Y	Dose	Ciprofloxacin
Y	Y	Dose	Ceftriaxone
Y	Y	Dose	Ampicilin
Y	Y	Dose	Ampicilin
Y	Y	Dose	Cefotaxime
Y	Y	Dose	Ampicilin
Y	Y	Dose	Cefotaxime
Y	Y	Dose	Cefotaxime
Y	Y	Dose	Ampicilin
Y	Y	Dose	Metronidazole
Y	Y	Dose	Ceftriaxone
Y	Y	Dose	Cefotaxime
Y	Y	Dose	Cefotaxime
Y	Y	Dose	Ceftriaxone
Y	Y	Dose	Cefotaxime
Y	Y	Dose	Ceftriaxone
Y	Y	Dose	Ceftriaxone
Y	Y	Dose	Cotrimoxasole
Y	Y	Dose	Cefotaxime
Y	Y	Dose	Cefotaxime
Y	Y	Dose	Cotrimoxasole
Y	Y	Dose	Cotrimoxasole
Y	Y	Spektrum	Cefotaxime
Y	Y	Spektrum	Amoxicilin
Y	Y	Spektrum	Ceftriaxone
Y	Y	Spektrum	Cefotaxime
Y	Y	Spektrum	Ceftriaxone
Y	Y	Spektrum	Cefotaxime
Y	Y	Spektrum	Cefixime
Y	Y	Spektrum	Cefotaxime
Y	Y	Spektrum	Ampicilin
Y	Y	Spektrum	Cloxacilin
Y	Y	Spektrum	Cefotaxime
Y	Y	Spektrum	Cefotaxime
Y	Y	Spektrum	Cefotaxime
Y	Y	Spektrum	Cefotaxime
Y	Y	Spektrum	Amoxcilin
Y	Y	Spektrum	Ampicilin
Y	Y	Spektrum	Cefotaxime
Y	Y	Spektrum	Amoxcilin
Y	Y	Spektrum	Cefotaxime
Y	Y	Spektrum	Cefotaxime
Y	Y	Spektrum	Ampicilin
Y	Y	Spektrum	Cefotaxime
Y	Y	Spektrum	Ceftriaxone
Y	Y	Spektrum	Rifampicin
Y	Y	Spektrum	Cefixime
Y	Y	Spektrum	Ciprofloxacin
Y	Y	Spektrum	Cefotaxime
Y	Y	Spektrum	Cefixime
Y	Y	Spektrum	Cefotaxime
Y	Y	Spektrum	Metronidazole
Y	Y	Spektrum	Cefotaxime
Y	Y	Spektrum	Cefotaxime
Y	Y	Spektrum	Cefotaxime
Y	Y	Spektrum	Cefotaxime
Y	Y	Spektrum	Ceftriaxone
Y	Y	Spektrum	Cefotaxime
Y	Y	Spektrum	Cefotaxime
Y	Y	Spektrum	Ceftriaxone
Y	Y	Spektrum	Ampicilin
Y	Y	Spektrum	Cefotaxime
Y	Y	Spektrum	Cefotaxime
Y	Y	Spektrum	Ceftriaxone
Y	Y	Spektrum	Cefotaxime
Y	Y	Spektrum	Cefotaxime
Y	Y	Spektrum	Ceftriaxone
Y	Y	Spektrum	Cefotaxime
Y	Y	Spektrum	Azithromisin
Y	Y	Spektrum	Meropenem
Y	Y	Spektrum	Amoxicilin
Y	Y	Spektrum	Ceftriaxone
Y	Y	Spektrum	Cefotaxime
Y	Y	Spektrum	Cefotaxime
Y	Y	Spektrum	Cefotaxime
Y	Y	Spektrum	Cefotaxime
Y	Y	Spektrum	Amikasin
Y	Y	Spektrum	Ampicilin Sulbact
Y	Y	Spektrum	Amoxicilin
Y	Y	Spektrum	Amoxicilin
Y	Y	Spektrum	Ceftriaxone
Y	Y	Spektrum	Amoxicilin
Y	Y	Spektrum	Ceftriaxone
Y	Y	Spektrum	Ceftriaxone
Y	Y	Spektrum	Cefotaxime
Y	Y	Spektrum	Cefixime
Y	Y	Spektrum	Amikasin
Y	Y	Spektrum	Amoxicilin
Y	Y	Spektrum	Ampicilin
Y	Y	Spektrum	Cefixime
Y	Y	Spektrum	Amoxycilin
Y	Y	Spektrum	Ampicilin
Y	Y	Spektrum	Ceftriaxone
Y	Y	Spektrum	Cefotaxime
Y	Y	Spektrum	Ceftriaxone
Y	Y	Spektrum	Ceftriaxone
Y	Y	Spektrum	Cefotaxime
Y	Y	Spektrum	Cefotaxime
Y	Y	Spektrum	Cefotaxime
Y	Y	Spektrum	Cefotaxime
Y	Y	Spektrum	Cefotaxime
Y	Y	Spektrum	Cefotaxime
Y	Y	Spektrum	Meropenem
Y	Y	Spektrum	Cefotaxime
Y	Y	Spektrum	Ceftriaxone
Y	Y	Spektrum	Ceftazidime
Y	Y	Spektrum
Y	Y	Spektrum	Cefotaxime
Y	Y	Spektrum	Cefotaxime
Y	Y	Spektrum	Cefotaxime
Y	Y	Spektrum	Azithromisin
Y	Y	Spektrum	Cotrimoxasole
Y	Y	Spektrum	Cotrimoxasole
Y	Y	Spektrum	Ceftazidime
Y	Y	Spektrum	Ceftriaxone
Y	Y	Spektrum	Ampicilin
Y	Y	Spektrum	Imipenem
Y	Y	Spektrum	Cefotaxime
Y	Y	Spektrum	Ceftriaxone
Y	Y	Spektrum	Cefotaxime
Y	Y	Spektrum	Cefotaxime
Y	Y	Spektrum	Ampicilin Sulbactam
Y	Y	Spektrum	Ampicilin Sulbactam
Y	Y	Spektrum	Cefixime
Y	Y	Spektrum	Amoxicilin
Y	Y	Spektrum	Cefotaxime
Y	Y	Spektrum	Cefotaxime
Y	Y	Spektrum	Cefixime
Y	Y	Spektrum	Cefotaxime
Y	Y	Spektrum	Ceftriaxone
Y	Y	Spektrum	Cefotaxime
Y	Y	Spektrum	Cefotaxime
Y	Y	Spektrum	Ceftazidime
Y	Y	Spektrum	Ampicilin sulbactam
Y	Y	Spektrum	Cefixime
Y	Y	Spektrum	Amoxicilin
Y	Y	Spektrum	Meropenem
Y	Y	Spektrum	Meropenem
Y	Y	Spektrum	Cefotaxime
Y	Y	Spektrum	Ceftriaxone
Y	Y	Spektrum	Cefotaxime
Y	Y	Spektrum	Ceftriaxone
Y	Y	Spektrum	Cefotaxime
Y	Y	Spektrum	Ceftriaxone
Y	Y	Spektrum	Meropenem
Y	Y	Spektrum	Ceftriaxone
Y	Y	Spektrum	Cefixime
Y	Y	Spektrum	Ciprofloxacin
Y	Y	Spektrum	Gentamisin
Y	Y	Spektrum	Ampicilin
Y	Y	Spektrum	Ceftriaxone
Y	Y	Spektrum	Meropenem
Y	Y	Spektrum	Amoxicilin
Y	Y	Spektrum	Ceftazidime
Y	Y	Spektrum	Meropenem
Y	Y	Spektrum	Ceftriaxone
Y	Y	Spektrum	Ceftriaxone
Y	Y	Spektrum	Ceftraxone
Y	Y	Spektrum	Amoxicilin
Y	Y	Spektrum	Ampicilin sulbactam
Y	Y	Spektrum	Cefotaxime
Y	Y	Spektrum	Ceftazidime
Y	Y	Spektrum	Cefotaxime
Y	Y	Spektrum	Ceftriaxone
Y	Y	Spektrum	Amoxicilin
Y	Y	Spektrum	Cefotaxime
Y	Y	Spektrum	Meropenem
Y	Y	Spektrum	Ceftriaxone
Y	Y	Spektrum	Ampicilin
Y	Y	Spektrum	Ceftriaxone
Y	Y	Spektrum	Ceftriaxone
Y	Y	Spektrum	Cefotaxime
Y	Y	Spektrum	Ampicilin
Y	Y	Spektrum	Cefepime
Y	Y	Spektrum	Cefotaxime
Y	Y	Spektrum	Cefotaxime
Y	Y	Spektrum	Cefotaxime
Y	Y	Spektrum	Cefotaxime
Y	Y	Spektrum	Cefixime
Y	Y	Spektrum	Amoxiclav
Y	Y	Spektrum	Amoxicilin
Y	Y	Spektrum	Ceftriaxone
Y	Y	Spektrum	Cefotaxime
Y	Y	Spektrum	cefotaxime
Y	Y	Spektrum	Ceftriaxone
Y	Y	Spektrum	Cefotaxime
Y	Y	Spektrum	Amoxicilin
Y	Y	Spektrum	Cefotaxime
Y	Y	Spektrum	Cefotaxime
Y	Y	Spektrum	Amoxicilin
Y	Y	Spektrum	Ceftazidime
Y	Y	Spektrum	Amoxiclav
Y	Y	Spektrum	Kotrimoxasole
Y	Y	Spektrum	Ceftazidime
Y	Y	Spektrum	INH
Y	Y	Spektrum	Ceftriaxone
Y	Y	Spektrum	Amoxicilin
Y	Y	Spektrum	Ceftriaxone
Y	Y	Spektrum	Ciprofloxacin
Y	Y	Spektrum	Ceftriaxone
Y	Y	Spektrum	Cefotaxime
Y	Y	Spektrum	Cefotaxime
Y	Y	Spektrum	Eritromisin
Y	Y	Spektrum	Cefotaxime
Y	Y	Spektrum	Ampicilin
Y	Y	Spektrum	Cefotaxime
Y	Y	Spektrum	Ciprofloxacin
Y	Y	Spektrum	Cefotaxime
Y	Y	Spektrum	Cefotaxime
Y	Y	Spektrum	Cefotaxime
Y	Y	Spektrum	Cefotaxime
Y	Y	Spektrum	Eritromisin
Y	Y	Spektrum	Meropenem
Y	Y	Spektrum	Cefotaxime
Y	Y	Spektrum	Ceftriaxone
Y	Y	Spektrum	Gentamisin
Y	Y	Spektrum	Cefotaxime
Y	Y	Spektrum	Cloxacilin
Y	Y	Spektrum	Ampicilin
Y	Y	Spektrum	Ceftazidime
Y	Y	Spektrum	Ampicilin
Y	Y	Spektrum	Cefotaxime
Y	Y	Spektrum	Cefotaxime
Y	Y	Spektrum	Amoxicilin
Y	Y	Spektrum	Cefotaxime
Y	Y	Spektrum	Cefixime
Y	Y	Spektrum	Cefotaxime
Y	Y	Spektrum	Ceftriaxone
Y	Y	Spektrum	Ampicilin
Y	Y	Spektrum	Ceftriaxone
Y	Y	Spektrum	Ampicilin
Y	Y	Spektrum	Ampicilin
Y	Y	Spektrum	Ceftazidime
Y	Y	Spektrum	Cefotaxime
Y	Y	Spektrum	Cefixime
Y	Y	Spektrum	Cefotaxime
Y	Y	Spektrum	Gentamisin
Y	Y	Spektrum	Cefotaxime
Y	Y	Spektrum	Ampicilin
Y	Y	Spektrum	Cefotaxime
Y	Y	Spektrum	Cefotaxime
Y	Y	Spektrum	Ampicilin
Y	Y	Spektrum	Ampicilin
Y	Y	Spektrum	Ceftazidime
Y	Y	Spektrum	Cefotaxime
Y	Y	Spektrum	Cefotaxime
Y	Y	Spektrum	Amikasin
Y	Y	Spektrum	Ceftriaxone
Y	Y	Spektrum	Cefotaxime
Y	Y	Spektrum	Amoxiclav
Y	Y	Spektrum	Eritromisin
Y	Y	Spektrum	Cefotaxime
Y	Y	Spektrum	Cefotaxime
Y	Y	Spektrum	Cefixime
Y	Y	Spektrum	Cefixime
Y	Y	Spektrum	Ampicilin
Y	Y	Spektrum	Cefotaxime
Y	Y	Spektrum	Ciprofloxacin
Y	Y	Spektrum	Ceftazidime
Y	Y	Spektrum	Ceftriaxone
Y	Y	Spektrum	Cefotaxime
Y	Y	Spektrum	Cefotaxime
Y	Y	Spektrum	Cefixime
Y	Y	Spektrum	Cefotaxime
Y	Y	Spektrum	Cefotaxime
Y	Y	Spektrum	Cefixime
Y	Y	Spektrum	Ampicilin
Y	Y	Spektrum	Ceftazidime
Y	Y	Spektrum	Cefixime
Y	Y	Spektrum	Amoxicilin
Y	Y	Spektrum	Cefotaxime
Y	Y	Spektrum	Cefotaxime
Y	Y	Spektrum	Cefotaxime
Y	Y	Spektrum	Azithromisin
Y	Y	Spektrum	Azithromisin
Y	Y	Spektrum	Cloxacilin
Y	Y	Spektrum	Cefixime
Y	Y	Spektrum	Pentoxycilin
Y	Y	Spektrum	Amoxicilin
Y	Y	Spektrum	Ceftriaxone
Y	Y	Spektrum	Amoxiclav
Y	Y	Spektrum	Cefixime
Y	Y	Spektrum	Amoxicilin
Y	Y	Spektrum	Cefotaxime
Y	Y	Spektrum	Cefotaxime
Y	Y	Spektrum	Cefotaxime
Y	Y	Spektrum	Ampicilin
Y	Y	Spektrum	Cefixime
Y	Y	Spektrum	Cefotaxime
Y	Y	Spektrum	Cefotaxime
Y	Y	Spektrum	Ceftazidime
Y	Y	Spektrum	Fluconazole
Y	Y	Spektrum	Cefotaxime
Y	Y	Spektrum	Amoxicilin
Y	Y	Spektrum	Ceftriaxone
Y	Y	Spektrum	Ceftriaxone
Y	Y	Spektrum	Ciprofloxacin
Y	Y	Spektrum	Ceftriaxone
Y	Y	Spektrum	Ceftriaxone
Y	Y	Spektrum	Ampicilin
Y	Y	Spektrum	Ampicilin
Y	Y	Spektrum	Ampicilin Sulbactam
Y	Y	Spektrum	Cefotaxime
Y	Y	Spektrum	cefotaxime
Y	Y	Spektrum	Cefotaxime
Y	Y	Spektrum	Ceftazidime
Y	Y	Spektrum	Ceftazidime
Y	Y	Spektrum	Amikasin
Y	Y	Spektrum	Cotrimoxasole
Y	Y	Spektrum	Ceftazidime
Y	Y	Spektrum	Cefotaxime
Y	Y	Spektrum	Ceftriaxone
Y	Y	Spektrum	Cefixime
Y	Y	Spektrum	cefotaxime
Y	Y	Spektrum	cefotaxime
Y	Y	Spektrum	Ceftriaoxne
Y	Y	Spektrum	Ceftriaxone
Y	Y	Spektrum	Ceftriaxone
Y	Y	Spektrum	Metronidazole
Y	Y	Spektrum	Cefotaxime
Y	Y	Spektrum	Cefixime
Y	Y	Spektrum	Cefotaxime
Y	Y	Spektrum	Cefotaxime
Y	Y	Spektrum	Ceftriaxone
Y	Y	Spektrum	Ceftriaxone
Y	Y	Spektrum	Cefotaxime
Y	Y	Spektrum	Ceftriaxone
Y	Y	Spektrum	Meropenem
Y	Y	Spektrum	Cefotaxime
Y	Y	Spektrum	Cefixime
Y	Y	Spektrum	Cefixime
Y	Y	Spektrum	Cefotaxime
Y	Y	Spektrum	Cefixime
Y	Y	Spektrum	Cefotaxime
Y	Y	Spektrum	Cefixime
Y	Y	Spektrum	Cefotaxime
Y	Y	Spektrum	Ceftriaxone
Y	Y	Spektrum	Cefixime
Y	Y	Spektrum	Amoxiclav
Y	Y	Spektrum	Ceftazidime
Y	Y	Spektrum	Cefixime
Y	Y	Spektrum	Amoxicilin
Y	Y	Spektrum	Cefixime
Y	Y	Spektrum	Cotrimoxasole
Y	Y	Spektrum	Cefotaxime
Y	Y	Spektrum	Ceftazidime
Y	Y	Spektrum	Amoxycilin
Y	Y	Spektrum	Cefotaxime
Y	Y	Spektrum	Cefotaxime
Y	Y	Spektrum	Ampicilin sulbactam
Y	Y	Spektrum	Cefotaxime
Y	Y	Spektrum	Cefotaxime
Y	Y	Spektrum	Amoxicilin
Y	Y	Spektrum	Cefixime
Y	Y	Spektrum	Cefotaxime
Y	Y	Spektrum	Cefotaxime
Y	Y	Spektrum	Cefotaxime
Y	Y	Spektrum	Cefotaxime
Y	Y	Spektrum	Ceftriaxone
Y	Y	Spektrum	Cefotaxime
Y	Y	Spektrum	Cefotaxime
Y	Y	Spektrum	Cefotaxime
Y	Y	Spektrum	Cefotaxime
Y	Y	Spektrum	Cefotaxime
Y	Y	Spektrum	Cefotaxime
Y	Y	Spektrum	Cefixime
Y	Y	Spektrum	Cefotaxime
Y	Y	Spektrum	Cefotaxime
Y	Y	Spektrum	Cefotaxime
Y	Y	Spektrum	Ceftriaxone
Y	Y	Spektrum	Cefazolin
Y	Y	Spektrum	Metronidazole
Y	Y	Spektrum	Ceftriaxone
Y	Y	Spektrum	Ampicilin
Y	Y	Spektrum	Ampicilin
Y	Y	Spektrum	Ampicilin
Y	Y	Spektrum	Ceftriaxone
Y	Y	Spektrum	Ampicilin
Y	Y	Spektrum	Cefotaxime
Y	Y	Spektrum	Ampi sulbactam
Y	Y	Spektrum	Ceftazidime
Y	Y	Spektrum	Ceftriaxone
Y	Y	Spektrum	Cefotaxime
Y	Y	Spektrum	Amoxycilin
Y	Y	Spektrum	Eritromisin
Y	Y	Spektrum	Amoxycilin
Y	Y	Spektrum	Ceftriaxone
Y	Y	Spektrum	Ceftriaxone
Y	Y	Spektrum	Ampicilin
Y	Y	Spektrum	Cefixime
Y	Y	Spektrum	Cefixime
Y	Y	Spektrum	Metronidazole
Y	Y	Spektrum	Ampicilin
Y	Y	Spektrum	Cefotaxime
Y	Y	Spektrum	Ampicilin
Y	Y	Spektrum	Cefixime
Y	Y	Spektrum	Ciprofloxacin
Y	Y	Spektrum	Ceftazidime
Y	Y	Spektrum	Ciprofloxacin
Y	Y	Spektrum	Eritromisin
Y	Y	Spektrum	Cefixime
Y	Y	Spektrum	Cefotaxime
Y	Y	Spektrum	Cefotaxime
Y	N	Spektrum	Cloxacilin
Y	Y	Spektrum	Cefotaxime
Y	Y	Spektrum	Cefotaxime
Y	Y	Spektrum	Cefotaxime
Y	N	Spektrum	Cefixime
Y	Y	Spektrum	Ceftazidime
Y	Y	Spektrum	Meropenem
Y	Y	Spektrum	Ceftriaxone
Y	Y	Spektrum	Ceftriaxone
Y	Y	Spektrum	Cefotaxime
Y	Y	Spektrum	Ceftazidime
Y	Y	Spektrum	Meropenem
Y	Y	Spektrum	Ceftriaxone
Y	Y	Spektrum	Ampicilin
Y	Y	Spektrum	Kotrimoxasole
Y	Y	Spektrum	Cefotaxime
Y	Y	Spektrum	Ceftriaxone
Y	Y	Spektrum	Ampicilin
Y	Y	Spektrum	Ceftazidime
Y	Y	Spektrum	Cefotaxime
Y	Y	Spektrum	Cefotaxime
Y	Y	Spektrum	Ceftazidime
Y	Y	Spektrum	Cefotaxime
Y	Y	Spektrum	Amoxicilin
Y	Y	Spektrum	Ceftriaxone
Y	Y	Spektrum	Ceftazidime
Y	Y	Spektrum	Cefotaxime
Y	Y	Spektrum	Cefotaxime
Y	Y	Spektrum	Ceftriaxone
Y	Y	Spektrum	Amoxycilin
Y	Y	Spektrum	Cotromoxasole
Y	Y	Spektrum	Cefotaxime
Y	Y	Spektrum	Ceftriaxone
Y	Y	Spektrum	Azithromisin
Y	Y	Spektrum	Ampicilin
Y	Y	Spektrum	Cefotaxime
Y	Y	Spektrum	Ceftriaxone
Y	Y	Spektrum	Ceftriaxone
Y	Y	Spektrum	Ceftriaxone
Y	Y	Spektrum	Cefazolin
Y	Y	Spektrum	Ceftriaxone
Y	Y	Spektrum	Ceftriaxone
Y	Y	Spektrum	Cefotaxime
Y	Y	Spektrum	Cefotaxime
Y	Y	Spektrum	Ciprofloxacin
Y	Y	Spektrum	Azitromisin
Y	Y	Spektrum	Ampicilin
Y	Y	Spektrum	Ceftriaxone
Y	Y	Spektrum	Cefotaxime
Y	Y	Spektrum	Ceftazidime
Y	Y	Spektrum	Cefixime
Y	Y	Spektrum	Ceftriaxone
Y	Y	Spektrum	Amoxicilin
Y	Y	Spektrum	Ceftriaxone
Y	Y	Spektrum	Cefotaxime
Y	Y	Spektrum	Ciprofloxacin
Y	Y	Spektrum	Ampicilin
Y	Y	Spektrum	Cefotaxime
Y	Y	Spektrum	Cefotaxime
Y	Y	Spektrum	Cefotaxime
Y	Y	Spektrum	Cefazoline
Y	Y	Spektrum	Cefotaxime
Y	Y	Spektrum	Meropenem
Y	Y	Spektrum	Meropenem
Y	Y	Spektrum	Ceftriaxone
Y	Y	Spektrum	Cefotaxime
Y	Y	Spektrum	Cefotaxime
Y	Y	Spektrum	Cefotaxime
Y	Y	Spektrum	Cefotaxime
Y	Y	Spektrum	Cefotaxime
Y	Y	Spektrum	Ceftriaxone
Y	Y	Spektrum	Ceftriaxone
Y	Y	Spektrum	Cefotaxime
Y	Y	Spektrum	Cefotaxime
Y	Y	Spektrum	Cefotaxime
Y	Y	Spektrum	Cefotaxime
Y	Y	Spektrum	Cefotaxime
Y	Y	Spektrum	Cefotaxime
Y	Y	Spektrum	Cefotaxime
Y	Y	Spektrum	Cefotaxime
Y	Y	Spektrum	Metronidazole
Y	Y	Spektrum	Cefotaxime
Y	Y	Spektrum	Cefotaxime
Y	Y	Spektrum	Cefotaxime
Y	Y	Spektrum	Cefotaxime
Y	Y	Spektrum	Cefotaxime
Y	Y	Spektrum	Ceftriaxone
Y	Y	Spektrum	Metronidazole
Y	Y	Spektrum	Cefotaxime
Y	Y	Spektrum	Cefotaxime
Y	Y	Spektrum	Ceftriaxone
Y	Y	Spektrum	Meropenem
Y	Y	Spektrum	Ampicilin Sulbactam
Y	Y	Spektrum	Ampicilin Sulbactam
Y	Y	Spektrum	Meropenem
Y	Y	Spektrum	Ceftriaxone
Y	Y	Spektrum	Cefotaxime
Y	Y	Spektrum	Cefotaxime
Y	Y	Spektrum	Cefotaxime
Y	Y	Spektrum	Cefotaxime
Y	Y	Spektrum	Cefotaxime
Y	Y	Spektrum	Ceftriaxone
Y	Y	Spektrum	Cefotaxime
Y	Y	Spektrum	Cefotaxime
Y	Y	Spektrum	Cefotaxime
Y	Y	Spektrum	Ceftriaxone
Y	Y	Spektrum	Meropenem
Y	Y	Spektrum	Meropenem
Y	Y	Spektrum	Cefotaxime
Y	Y	Spektrum	Metronidazole
Y	Y	Spektrum	Cefotaxime
Y	Y	Spektrum	Ceftriaxone
Y	Y	Spektrum	Cefotaxime
Y	Y	Spektrum	Ceftriaxone
Y	Y	Spektrum	Cefotaxime
Y	Y	Spektrum	Cloxacilin
Y	Y	Spektrum	Cefotaxime
Y	Y	Spektrum	Ceftazidime
Y	Y	Spektrum	Ceftriaxone
Y	Y	Spektrum	Cefotaxime
Y	Y	Spektrum	Ceftriaxone
Y	Y	Spektrum	Cefotaxime
Y	Y	Spektrum	Ceftriaxone
Y	Y	Spektrum	Ceftriaxone
Y	Y	Spektrum	Azithromisin
Y	Y	Spektrum	Cefadroxil
Y	Y	Spektrum	Ceftriaxone
N	Y	Spektrum	Ceftazidime
Antibiotic	Irrationality	Type Irrationality	Type of first antibiotics 1
Y	N		Ampicilin
Y	N		OAT FOC
Y	N		Ampicilin
Y	N		Ampicilin
Y	N		Ceftriaxone
Y	N		Ceftriaxone
Y	N		Ampicilin
Y	N		Cefotaxime
Y	N		Ampicilin
Y	N		Cefotaxime
Y	N		Ampicilin
Y	N		Ampicilin
Y	N		Ampicilin
Y	N		Ampicilin
Y	N		Ceftriaxone
Y	N		Cefotaxime
Y	N		Ampicilin
Y	N		Ampicilin
Y	N		Cefotaxime
Y	N		Ampicilin
Y	N		Cefotaxime
Y	N		Amoxicilin
Y	N		Ampicilin
Y	N		Cefotaxime
Y	N		Ampicilin
Y	N		Chlorampenicol
Y	N		Ampicilin
Y	N		Ampicilin
Y	N		Amoxicilin
Y	N		Ampicilin
Y	N		Ampicilin
Y	N		Ampicilin
Y	N		Ceftriaxone
Y	N		Cefotaxime
Y	N		Ampicilin
Y	N		Ampicilin
Y	N		Ampicilin
Y	N		Ampicilin
Y	N		Cefotaxime
Y	N		Gentamisin
Y	N		Ampicilin
Y	N		Ampicilin
Y	N		Ampicilin
Y	N		Ampicilin
Y	N		Ampicilin
Y	N
Y	N		Ampicilin
Y	N		Ampicilin
Y	N		Ampicilin
Y	N		Ampicilin
Y	N		Ampicilin
Y	N
Y	N		Ampicilin
Y	N		Cefotaxime
Y	N		Cefotaxime
Y	N		Penoxymethyl Penicilin
Y	N		Ampicilin
Y	N		Cefotaxime
Y	N		Ampicilin
Y	N		Eritromisin
Y	N		Ampicilin
Y	N		Ampicilin
Y	N		Ampicilin
Y	N		Ampicilin
Y	N		Ampicilin
Y	N		Ampicilin
Y	N		Ampicilin
Y	N		Ospen
Y	N		Ampicilin
Y	N		Ampicilin
Y	N		Ampicilin
Y	N		Cefotaxime
Y	N		Cefotaxime
Y	N		Ampicilin
Y	N		Ampicillin
Y	N		Ampicilin
Y	N		Cefotaxime
Y	Y		Cefotaxime
Y	Y		Cefotaxime
Y	N		Ceftriaxone
Y	N
Y	N		Cefotaxime
Y	N		Ampicilin
Y	N		Ampicilin
Y	N		Ampicilin
Y	N		INH
Y	N		Ampicilin
Y	N		Ampicilin
Y	N		Cotrimoxasole
Y	N		Ampicilin
Y	N		Cefotaxime
Y	N		Ampicilin
Y	N		Ampicilin
Y	N		Ampicilin
Y	N		Ampicilin
Y	N		Ampicilin
Y	N		Ampicilin
Y	N		Ampicilin
Y	N		OAT
Y	N		Ampicilin
Y	N		Ampicilin
Y	N		Ampicilin
Y	N		Ampicilin
Y	N		Ampicilin
Y	N		Ampicilin
Y	N		Ampicilin
Y	N		Ceftriaxone
Y	N		Cefotaxime
Y	N		Cefotaxime
Y	N		Ampicilin
Y	N		Ampicilin
Y	N		Amoxicilin
Y	N		Ampicilin
Y	N		Amoxicilin
Y	N		Ampicilin
Y	N		Ampicilin
Y	N		Ampicilin
Y	N		Ampicilin
Y	N		Ampicilin
Y	N		Ampicilin
Y	N		Ampicilin
Y	N		Ampicilin
Y	N		Ampicilin
Y	N		Cefotaxime
Y	N		Ampicilin
Y	N		Ampicilin
Y	N		Ampicilin
Y	N		Ampicilin
Y	N		Ampicilin
Y	N		Ampicilin
Y	N		Ampicilin
Y	N		Ampicilin
Y	N		Ampicilin
Y	N		Ampicilin
Y	N		Ceftriaxone
Y	N		Ceftriaxone
Y	N		Ampicilin
Y	N		Ampicilin
Y	N		Ampicilin
Y	N		Ampicilin
Y	N		Ceftriaxone
Y	N		Ampicilin
Y	N		Ampicilin
Y	N		Ampicilin
Y	N		Ampicilin
Y	N		Ampicilin
Y	N		Ampicilin
Y	N		Ampicilin
Y	N		Ampicilin
Y	N		Cotrimoxasole
Y	N		Ampicilin
Y	N		Ampicilin
Y	N		Ampicilin
Y	N		Ampicilin
Y	N		Ampicilin
Y	N		Ampicilin
Y	N		Cefotaxime
Y	N		Ampicilin
Y	N		INH
Y	N		Ampicilin
Y	N		Cotrimoxasole
Y	N		Ampicilin
Y	N		Ampicilin
Y	N		Ampicilin
Y	N		Ampicilin
Y	N		Ampicilin
Y	N		Ampicilin
Y	N		Ampicilin
Y	N		Ampicilin
Y	N		Ampicilin
Y	N		Ceftazidime
Y	N		Cefotaxime
Y	N		Ampicilin
Y	N		Ampicilin
Y	N		Ampicilin
Y	N		Cefotaxime
Y	N		Ampicilin
Y	N		Ampicilin
Y	N		Ampicilin
Y	N		Ampicilin
Y	N		Ampicilin
Y	N		Gentamisin
Y	N		Ampicilin
Y	N		Ampicilin
y	N		Ampicilin
Y	N		Ampicilin
Y	N		Phenoxy penicilin
Y	N		Ampicilin
Y	N		Ceftriaxone
Y	N		Ampicilin
Y	N		Ampicilin
Y	N		Ampicilin
Y	N		Ampicilin
Y	N		Ampicilin
Y	N		Ampicilin
Y	N		Ampicilin
Y	N		Ampicilin
Y	N		Ampicilin
Y	N		Ampicilin
Y	N		Ampicilin
Y	N		Ampicilin
Y	N		Cefotaxime
Y	N		Metronidazole
Y	N		Ampicilin
Y	N		Ampicilin
Y	N		Ampicilin
Y	N		Cefixime
Y	N		Ampicilin
Y	N		Ampicilin
Y	N		Ampicilin
Y	N		Ampicilin
Y	N		Ampicilin
Y	N		Ampicilin
Y	N		Ampicilin
Y	N		Ampicilin
Y	N		Ampicilin
Y	N		Ceftriaxone
Y	N
Y	N		Ceftriaxone
Y	N		Cefixime
Y	N		Ampicilin
Y	N
Y	N		Ampicilin
Y	N		Ampicilin
Y	N		Ampicilin
Y	N		Ceftriaxone
Y	N		Amoxicilin
Y	N		Ampicilin
Y	N		Amoxicilin
Y	N		Ampicilin
Y	N		Ampicilin
Y	N		Ampicilin
Y	N		Cefotaxime
Y	N		Ampicilin
Y	N		Ampicilin
Y	N		Cotrimoxasole
Y	N		Cefixime
Y	N		Cefotaxime
Y	N		Cefixime
Y	N		Fluconazole
Y	N		Ampicilin
Y	N		Ampicilin
Y	N		Ampicilin
Y	N		Cefixime
Y	N		Ampicilin
Y	N		Cotrimoxasole
Y	N		Ampicilin
Y	N		Ampicilin
Y	N		Ampicilin
Y	N		Cefotaxime
Y	N		Ampicilin
Y	N		Ampicilin
Y	N		Cefixime
Y	N		Cotrimoxasole
Y	N		Ampicilin
Y	N		Ampicilin
Y	N		Cefotaxime
Y	N		Ampicilin
Y	N		Cefixime
Y	N		Eritromisin
Y	N		Cotrimoxasole
Y	N		Cefotaxime
Y	N		Ampicilin
Y	N		Ampicilin
Y	N		Ampicilin
Y	N		Ampicilin
Y	N		Ampicilin
Y	N		Ampicilin
Y	N		Ampicilin
Y	N		Ampicilin
Y	N		Ampicilin
Y	N		Amoxycilin
Y	N		Ampicilin
Y	N		Ampicilin
Y	N		Ampicilin
Y	N		Ampicilin
Y	N		Ampicilin
Y	N		Ampicilin
Y	N		Ampicilin
Y	N		Ampicilin
Y	N		Ampicilin
Y	N		Ampicilin
Y	N		Ampicilin
Y	N		Cotrimoxasole
Y	N		Ceftriaxone
Y	N		Ampicilin
Y	N		Ampicilin
Y	N		Ampicilin
Y	N		Ampicilin
Y	N		Ampicilin
Y	N		Ampicilin
Y	N		Cefotaxime
Y	N		Ampicilin
Y	N		Ampicilin
Y	N		Cotrimoxasole
Y	N		Ampicilin
Y	N		Ospen
Y	N		Ampicilin
Y	N		Ampicilin
Y	N		Cotrimoxasole
Y	N		Ampicilin
Y	N		Ampicilin
Y	N		Ampicilin
Y	N		Ampicilin
Y	N		Amoxicilin
Y	N		Cefotaxime
Y	N		Ampicilin
Y	N		Ampicilin
Y	N		Ospen
Y	N		Ampicilin
Y	N		Cefixime
Y	N		Ampicilin
Y	N		Ampicilin
Y	N		Ampicilin
Y	N		Ceftriaxone
Y	N		Ampicilin
Y	N		Ampicilin
Y	N		Ceftriaxone
Y	N		Cefixime
Y	N		Ampicilinj
Y	N		Ampicilin
Y	N		Ampicilin
Y	N		Fluconazole
Y	N		Ampicilin
Y	N		Ampicilin
Y	N		Cefotaxime
Y	N		Ampicilin
Y	N		Ospen
Y	N		Cefotaxime
Y	N		Cefotaxime
Y	N		Ampicilin
Y	N		Cefotaxime
Y	N		Clindamisin
Y	N		Cefotaxime
Y	N		Ampicilin
Y	N
Y	N		Ampicilin
Y	N		Ampicilin
Y	N		Ampicilin
Y	N		Ampicilin
Y	N		Ceftriaxone
Y	N		Ampicilin
Y	N		Ampicilin
Y	N		Ampicilin
Y	N		Ampicilin
Y	N		Ampicilin
Y	N		Ampicilin
Y	N		Ampicilin
Y	N		Ampicilin
Y	N		Ampicilin
Y	N		Ampicilin
Y	N		Ampicilin
Y	N		Ampicilin
Y	N		Ampicilin
Y	N		Cefotaxime
Y	N		Ampicilin
Y	N		Ceftriaxone
Y	N		Cefotaxime
Y	N		Ampicilin
Y	N		Ampicilin
Y	N		Ampicilin
Y	N		Ampicilin
Y	N		Ampicilin
Y	N		Ampicilin
Y	N		Ampicilin
Y	N		Ampicilin
Y	N		Ampicilin
Y	Y		Ampicilin
Y	N		Ospen
Y	N		Ampicilin
Y	N		Ampicilin
Y	N		Amoxicilin
Y	N		Cotrimoxasole
Y	N		Ampicilin
Y	N		Ampicilin
Y	N		Ampicilin
Y	N		Ampicilin
Y	N		Ampicilin
Y	N		Gentamisin
Y	N		Ampicilin
Y	N		Ampicilin
Y	N		Ospen
Y	N		Cefotaxime
Y	N		Cefotaxime
Y	N		Ampicilin
Y	N		Ampicilin
Y	N		Ampicilin
Y	N		Ampicilin
Y	N		Ampicilin
Y	N		Ceftriaxone
Y	N		Ampicilin
Y	N		Ampicilin
Y	N		Ampicilin
Y	N		Ampicilin
Y	N		Cotrimoxsasole
Y	N		Ampicilin
Y	N		Ampicilin
Y	N		Ampicilin
Y	N		Cefotaxime
Y	N		Ampicilin
Y	N		Ampicilin
Y	N		Ampicilin
Y	N		Ampicilin
Y	N		Ampicilin
Y	N		Cefotaxime
Y	N		Cefixime
Y	N		Ampicilin
Y	N		Ampicilin
Y	N		Ampicilin
Y	N		Ampicilin
Y	N		Ampicilin
Y	N		Ampicilin
Y	N		Ampicilin
Y	N		Cefotaxime
Y	N		Ampicilin
Y	N		Ampicilin
Y	N		Ampicilin
Y	N		Ampicilin
Y	N		Ampicilin
Y	N		Ampicilin
Y	N		Ampicilin
Y	N		Ampicilin
Y	N		Cotrimoxasole
Y	N		Ampicilin
Y	N		Ampicilin
Y	N		Ampicilin
Y	N		Ampicilin
Y	N		Ampicilin
Y	N		Ampicilin
Y	N		Ampicilin
Y	N		Ampicilin
Y	N		Ampicilin
Y	N		Ampicilin
Y	N		Ampicilin
Y	N		Ampicilin
Y	N		Ospen
Y	N		Cefixime
Y	N		Ampicilin
Y	N		Ampicilin
Y	N		Ampicilin
Y	N		Ampicilin
Y	N		Ampicilin
Y	N		Ampicilin
Y	N		Ampicilin
Y	N		Ampicilin
Y	N		Ampicilin
Y	N		Ampicilin
Y	N		Ampicilin
Y	N		Ampicilin
Y	N		Ampicilin
y	N		Ampicilin
Y	N		Ampicilin
Y	N		Ampicilin
Y	N		Ampicilin
Y	N		Ampicilin
Y	N		Ampicilin
Y	N		Ceftriaxone
Y	N		Ceftriaxone
Y	N		Ampicilin
Y	N		Ampicilin
Y	N		Ampicilin
Y	N		Ampicilin
Y	N		Ampicilin
Y	N		Gentamisin
Y	N		Ampicilin
Y	N		Ampicilin
Y	N		Ampicilin
Y	N		Ampicilin
Y	N		Ampicilin
Y	N		Ampicilin
Y	N		Ampicilin
Y	N		Ampicilin
Y	N		Ampicilin
Y	N		Ampicilin
Y	N		Ampicilin
Y	N		Cefotaxime
Y	N		Ampicilin
Y	N		Ampicilin
Y	N		Ampicilin
Y	N		Ampicilin
Y	N		Ampicilin
Y	N		Cefotaxime
Y	N		Ampicilin
Y	N		Ampicilin
Y	N		Ampicilin
Y	N		Ampicilin
Y	N		Ampicilin
Y	N		Gentamisin
Y	N		Ceftriaxone
Y	N		Ampicilin
Y	N		Ampicilin
Y	N		Ampicilin
Y	N		Ampicilin
Y	N		Ampicilin
Y	N		Eritromisin
Y	N		Ampicilin
Y	N		Ampicilin
Y	N		Ampicilin
Y	N		Ampicilin
Y	N		Ampicilin
Y	N		Ampicilin
Y	N		Ampicilin
Y	N		Ampicilin
Y	N		Ampicilin
Y	N		Ampicilin
Y	N		Cefotaxime
Y	N		Ampicilin
Y	N		Ampicilin
Y	N		Ampicilin
Y	N		Ampicilin
Y	N		Ampicilin
Y	N		Ampicilin
Y	N		Ampicilin
Y	N		Cefazolin
Y	N		Cefazolin
Y	N		Cefazolin
Y	N		Ospen
Y	N		Ampicilin
Y	N		Ceftriaxone
Y	N		Ampicilin
Y	N		Ampicilin
Y	N		Cefazoline
Y	N		Cefazoline
Y	N		Ampicilin
Y	N		Cefazoline
Y	N		Ampicilin
Y	N		Ampicilin
Y	N		Cefazoline
Y	N		Cefazoline
Y	N		Cefazoline
Y	N		Cefazoline
Y	N		Cefazoline
Y	N		Ampicilin
Y	N		Cefotaxime
Y	N		Ceftriaxone
Y	N		Ceftriaxone
Y	N		Ampicilin
Y	N		Cefotaxime
Y	N		Ampicilin
Y	N		Ampicillin
Y	N		Ampicilin
Y	N		Ampicillin
Y	N		Ampicillin
Y	N		Ampicillin
Y	N		Ampicillin
Y	N		Ampicillin
Y	N		Ampicillin
Y	N		Cefazolin
Y	N		Ampicillin
Y	N		Cefazolin
Y	N		Cefazolin
Y	N		Cefazolin
Y	N		Cefotaxime
Y	N		Cefotaxime
Y	N		Ampicilin
Y	N		Ceftriaxone
Y	N		Ampicilin
Y	N		Ospen
Y	N		Ospen
Y	N		Cefazolin
Y	N		Cefazolin
Y	N		Ospen
Y	N		Cefazolin
Y	N		Ospen
Y	N		Cefazolin
Y	N		Cefazolin
Y	N		Cefazolin
Y	N		Cefazolin
Y	N		Cefazolin
Y	N		Cefazolin
Y	N		Cefazolin
Y	N		Clindamisin
Y	N		Cefazolin
Y	N		Cefixime
Y	N		Ampicilin
Y	N		Ceftriaxone
Y	N		Cefazoline
Y	N		Cefazoline
Y	N		Cefazoline
N	N
N	N
N	N
N	N
N	N
N	N
N	N
N	N
N	N
N	N
N	N
N	N
N	N
N	N
N	N
N	N
N	N
N	N
N	N
N	N
N	N
N	N
N	N
N	N
N	N
N	N
N	N
N	N
N	N
N	N
N	N
N	N
N	N
N	N
N	N
N	N
N	N
N	N
N	N
N	N
N	N
N	N
N	N
N	N
N	N
N	N
N	N
N	N
N	N
N	N
N	N
N	N
N	N
N	N
N	N
N	N
N	N
N	N
N	N
N	N
N	N
N	N
N	N
N	N
N	N
N	N
N	N
N	N
N	N
N	N
N	N
N	N
N	N
N	N
N	N
N	N
N	N
N	N
N	N
N	N
N	N
N	N
N	N
N	N
N	N
N	N
N	N
N	N
N	N
N	N
N	N
N	N
N	N
N	N
N	N
N	N
N	N
N	N
N	N
N	N
N	N
N	N
N	N
N	N
N	N
N	N
N	N
N	N
N	N
N	N
N	N
N	N
N	N
N	N
N	N
N	N
N	N
N	N
N	N
N	N
N	N
N	N
N	N
N	N
N	N
N	N
N	N
N	N
N	N
N	N
N	N
N	N
N	N
N	N
N	N
N	N
N	N
N	N
N	N
N	N
N	N
N	N
N	N
N	N
N	N
N	N
N	N
N	N
N	N
N	N
N	N
N	N
N	N
N	N
N	N
N	N
N	N
N	N
N	N
N	N
N	N
N	N
N	N
N	N
N	N
N	N
N	N
N	N
N	N
N	N
N	N
N	N
N	N
N	N
N	N
N	N
N	N
N	N
N	N
N	N
N	N
N	N
N	N
N	N
N	N
N	N
N	N
N	N
N	N
N	N
N	N
N	N
N	N
N	N
N	N
N	N
N	N
N	N
N	N
N	N
N	N
N	N
N	N
N	N
N	N
N	N
N	N
N	N
N	N
N	N
N	N
N	N
N	N
N	N
N	N
N	N
N	N
N	N
N	N
N	N
N	N
N	N
N	N
N	N
N	N
N	N
N	N
N	N
N	N
N	N
N	N
N	N
N	N
N	N
N	N
N	N
N	N
N	N
N	N
N	N
N	N
N	N
N	N
N	N
N	N
N	N
N	N
N	N
N	N
N	N
N	N
N	N
N	N
N	N
N	N
N	N
N	N
N	N
N	N
N	N
N	N
N	N
N	N
N	N
N	N
N	N
N	N
N	N
N	N
N	N
N	N
N	N
N	N
N	N
N	N
N	N
N	N
N	N
N	N
N	N
N	N
N	N
N	N
N	N
N	N
N	N
N	N
N	N
N	N
N	N
N	N
N	N
N	N
N	N
N	N
N	N
N	N
N	N
N	N
N	N
N	N
N	N
N	N
N	N
N	N
N	N
N	N
N	N
N	N
N	N
N	N
N	N
N	N
N	N
N	N
N	N
N	N
N	N
N	N
N	N
N	N
N	N
N	N
N	N
N	N
N	N
N	N
N	N
N	N
N	N
N	N
N	N
N	N
N	N
N	N
N	N
N	N
N	N
N	N
N	N
N	N
N	N
N	N
N	N
N	N
N	N
N	N
N	N
N	N
N	N
N	N
N	N
N	N
N	N
N	N
N	N
N	N
N	N
N	N
N	N
N	N
N	N
N	N
N	N
N	N
N	N
N	N
N	N
N	N
N	N
N	N
N	N
N	N
N	N
N	N
N	N
N	N
N	N
N	N
N	N
N	N
N	N
N	N
N	N
N	N
N	N
N	N
N	N
N	N
N	N
N	N
N	N
N	N
N	N
N	N
N	N
N	N
N	N
N	N
N	N
N	N
N	N
N	N
N	N
N	N
N	N
N	N
N	N
N	N
N	N
N	N
N	N
N	N
N	N
N	N
N	N
N	N
N	N
N	N
N	N
N	N
N	N
N	N
N	N
N	N
N	N
N	N
N	N
N	N
N	N
N	N
N	N
N	N
N	N
N	N
N	N
N	N
N	N
N	N
N	N
N	N
N	N
N	N
N	N
N	N
N	N
N	N
N	N
N	N
N	N
N	N
N	N
N	N
N	N
N	N
N	N
N	N
N	N
N	N
N	N
N	N
N	N
N	N
N	N
N	N
N	N
N	N
N	N
N	N
N	N
N	N
N	N
N	N
N	N
N	N
N	N
N	N
N	N
N	N
N	N
N	N
N	N
N	N
N	N
N	N
N	N
N	N
N	N
N	N
N	N
N	N
N	N
N	N
N	N
N	N
N	N
N	N
N	N
N	N
N	N
N	N
N	N
N	N
N	N
N	N
N	N
N	N
N	N
N	N
N	N
N	N
N	N
N	N
N	N
N	N
N	N
N	N
N	N
N	N
N	N
N	N
N	N
N	N
N	N
N	N
N	N
N	N
N	N
N	N
N	N
N	N
N	N
N	N
N	N
N	N
N	N
N	N
N	N
N	N
N	N
N	N
N	N
N	N
N	N
N	N
N	N
N	N
N	N
N	N
N	N
N	N
N	N
N	N
N	N
N	N
N	N
N	N
N	N
N	N
N	N
N	N
N	N
N	N
N	N
N	N
N	N
N	N
N	N
N	N
N	N
N	N
N	N
N	N
N	N
N	N
N	N
N	N
N	N
N	N
N	N
N	N
N	N
N	N
N	N
N	N
N	N
N	N
N	N
N	N
N	N
N	N
N	N
N	N
N	N
N	N
N	N
N	N
N	N
N	N
N	N
N	N
N	N
N	N
N	N
N	N
N	N
N	N
N	N
N	N
N	N
N	N
N	N
N	N
N	N
N	N
N	N
N	N
N	N
N	N
N	N
N	N
N	N
N	N
N	N
N	N
N	N
N	N
N	N
N	N
N	N
N	N
N	N
N	N
N	N
N	N
N	N
N	N
N	N
N	N
N	N
N	N
N	N
N	N
N	N
N	N
N	N
N	N
N	N
N	N
N	N
N	N
N	N
N	N
N	N
N	N
N	N
N	N
N	N
N	N
N	N
N	N
N	N
N	N
N	N
N	N
N	N
N	N
N	N
N	N
N	N
N	N
N	N
N	N
N	N
N	N
N	N
N	N
N	N
N	N
N	N
N	N
N	N
N	N
N	N
N	N
N	N
N	N
N	N
N	N
N	N
N	N
N	N
N	N
N	N
N	N
N	N
N	N
N	N
N	N
N	N
N	N
N	N
N	N
N	N
N	N
N	N
N	N
N	N
N	N
N	N
N	N
N	N
N	N
N	N
N	N
N	N
N	N
N	N
N	N
N	N
N	N
N	N
N	N
N	N
N	N
N	N
N	N
N	N
N	N
N	N
N	N
N	N
Antibiotics
